# Supplementary material for: Relevance of ddRADseq method for species and population delimitation of closely related and widely distributed wolf spiders (Araneae, Lycosidae)
Source: Sci Rep. 2021 Jan 26;11:2177. doi: 10.1038/s41598-021-81788-2 (PMC7838170; doi:10.1038/s41598-021-81788-2)
Supplement: Supplementary file 2 — Supplementary Information 2. [file 41598_2021_81788_MOESM2_ESM.zip]

Archive with 35 entries (35 files):
- Supplementary_material_2_ddRADseq_Assembly_summary/Pal_mon_IN_m10c85_stats.txt
- Supplementary_material_2_ddRADseq_Assembly_summary/Pal_mon_IN_m4c85_stats.txt
- Supplementary_material_2_ddRADseq_Assembly_summary/Pal_mon_m3c85_stats.txt
- Supplementary_material_2_ddRADseq_Assembly_summary/Pal_mon_m4c85_stats.txt
- Supplementary_material_2_ddRADseq_Assembly_summary/Pal_mon_m6c85_stats.txt
- Supplementary_material_2_ddRADseq_Assembly_summary/Pal_mon_OUT_c85m4_stats.txt
- Supplementary_material_2_ddRADseq_Assembly_summary/Pal_mon_OUT_good_stats.txt
- Supplementary_material_2_ddRADseq_Assembly_summary/Pal_mon_OUT_m4c80_stats.txt
- Supplementary_material_2_ddRADseq_Assembly_summary/Pal_mon_OUT_m4c90_stats.txt
- Supplementary_material_2_ddRADseq_Assembly_summary/Pal_mon_OUT_m4c95_stats.txt
- Supplementary_material_2_ddRADseq_Assembly_summary/rip_out_85m3_stats.txt
- Supplementary_material_2_ddRADseq_Assembly_summary/Rip_Pal_IN_m6c85_stats.txt
- Supplementary_material_2_ddRADseq_Assembly_summary/Rip_Pal_m12c85_stats.txt
- Supplementary_material_2_ddRADseq_Assembly_summary/Rip_Pal_m15c85_stats.txt
- Supplementary_material_2_ddRADseq_Assembly_summary/Rip_Pal_m18c85_stats.txt
- Supplementary_material_2_ddRADseq_Assembly_summary/Rip_Pal_m22c85_stats.txt
- Supplementary_material_2_ddRADseq_Assembly_summary/Rip_Pal_m3c85_stats.txt
- Supplementary_material_2_ddRADseq_Assembly_summary/Rip_Pal_m6c85_stats.txt
- Supplementary_material_2_ddRADseq_Assembly_summary/Rip_Pal_m9c85_stats.txt
- Supplementary_material_2_ddRADseq_Assembly_summary/riparia_IN_m3c85_stats.txt
- Supplementary_material_2_ddRADseq_Assembly_summary/riparia_IN_m4c85_stats.txt
- Supplementary_material_2_ddRADseq_Assembly_summary/riparia_IN_m5c85_stats.txt
- Supplementary_material_2_ddRADseq_Assembly_summary/riparia_IN_m6c85_stats.txt
- Supplementary_material_2_ddRADseq_Assembly_summary/riparia_out_c75m3_stats.txt
- Supplementary_material_2_ddRADseq_Assembly_summary/riparia_out_c80m3_stats.txt
- Supplementary_material_2_ddRADseq_Assembly_summary/riparia_out_c90m3_stats.txt
- Supplementary_material_2_ddRADseq_Assembly_summary/riparia_out_c95m3_stats.txt
- Supplementary_material_2_ddRADseq_Assembly_summary/riparia_OUT_m4c85_stats.txt
- Supplementary_material_2_ddRADseq_Assembly_summary/riparia_OUT_m5c85_stats.txt
- Supplementary_material_2_ddRADseq_Assembly_summary/riparia_OUT_m6c85_stats.txt
- Supplementary_material_2_ddRADseq_Assembly_summary/STR_Rip_m10c85_stats.txt
- Supplementary_material_2_ddRADseq_Assembly_summary/STR_Rip_m4c85_stats.txt
- Supplementary_material_2_ddRADseq_Assembly_summary/STR_Rip_m8c85_stats.txt
- Supplementary_material_2_ddRADseq_Assembly_summary/STR_Rip_m9c85_stats.txt
- Supplementary_material_2_ddRADseq_Assembly_summary/STR_riparia_m6c85_stats.txt
