# Supplementary material for: Relevance of ddRADseq method for species and population delimitation of closely related and widely distributed wolf spiders (Araneae, Lycosidae)
Source: Sci Rep. 2021 Jan 26;11:2177. doi: 10.1038/s41598-021-81788-2 (PMC7838170; doi:10.1038/s41598-021-81788-2)
Supplement: Supplementary file 2 — Supplementary Information 2. [file 41598_2021_81788_MOESM2_ESM.zip › Supplementary_material_2_ddRADseq_Assembly_summary/Pal_mon_IN_m10c85_stats.txt]

## The number of loci caught by each filter.
## ipyrad API location: [assembly].stats_dfs.s7_filters

                            total_filters  applied_order  retained_loci
total_prefiltered_loci             123305              0         123305
filtered_by_rm_duplicates            7514           7514         115791
filtered_by_max_indels                272            272         115519
filtered_by_max_snps                  214             64         115455
filtered_by_max_shared_het            223            168         115287
filtered_by_min_sample             120334         112912           2375
filtered_by_max_alleles              5286            252           2123
total_filtered_loci                  2123              0           2123


## The number of loci recovered for each Sample.
## ipyrad API location: [assembly].stats_dfs.s7_samples

           sample_coverage
Pmon_M6                286
Pmon_M8               2029
Pmon_M9               1971
Ppal_M11              1997
Ppal_M12              2113
Ppal_M13              2108
Ppal_M14              2028
Ppal_M15              2114
Ppal_U105             2098
Ppal_U106             2111
Ppal_U109             2054
Ppal_U110              777


## The number of loci for which N taxa have data.
## ipyrad API location: [assembly].stats_dfs.s7_loci

    locus_coverage  sum_coverage
1                0             0
2                0             0
3                0             0
4                0             0
5                0             0
6                0             0
7                0             0
8                0             0
9                0             0
10            1694          1694
11             402          2096
12              27          2123


## The distribution of SNPs (var and pis) per locus.
## var = Number of loci with n variable sites (pis + autapomorphies)
## pis = Number of loci with n parsimony informative site (minor allele in >1 sample)
## ipyrad API location: [assembly].stats_dfs.s7_snps

    var  sum_var  pis  sum_pis
0    52        0  238        0
1    96       96  257      257
2   128      352  248      753
3   148      796  202     1359
4   125     1296  202     2167
5   131     1951  177     3052
6   124     2695  159     4006
7   128     3591  133     4937
8   104     4423  111     5825
9   133     5620   85     6590
10   84     6460   65     7240
11   99     7549   49     7779
12   96     8701   44     8307
13  103    10040   40     8827
14   56    10824   28     9219
15   62    11754   16     9459
16   66    12810   14     9683
17   58    13796   14     9921
18   63    14930   11    10119
19   45    15785    8    10271
20   30    16385    3    10331
21   34    17099    6    10457
22   27    17693    3    10523
23   27    18314    5    10638
24   13    18626    1    10662
25   18    19076    2    10712
26   16    19492    0    10712
27   14    19870    1    10739
28    8    20094    0    10739
29    8    20326    0    10739
30    9    20596    0    10739
31    6    20782    0    10739
32    0    20782    1    10771
33    1    20815    0    10771
34    3    20917    0    10771
35    3    21022    0    10771
36    2    21094    0    10771
37    1    21131    0    10771
38    1    21169    0    10771
39    1    21208    0    10771


## Final Sample stats summary

           state  reads_raw  reads_passed_filter  clusters_total  clusters_hidepth  hetero_est  error_est  reads_consens  loci_in_assembly
Pmon_M6        7    3658223              3657487           53885             13021    0.027374   0.005591          12130               286
Pmon_M8        7    6155544              6154159          225545             75082    0.014638   0.002647          72497              2029
Pmon_M9        7    2714375              2713816          169647             59994    0.010813   0.002337          58188              1971
Ppal_M11       7    2231759              2231314          180998             34502    0.019059   0.004514          32842              1997
Ppal_M12       7    2391543              2391026          298811             65699    0.011718   0.002671          63094              2113
Ppal_M13       7    2667191              2666614          280686             65769    0.012008   0.002898          63106              2108
Ppal_M14       7    1870820              1870448          236560             42719    0.017955   0.004560          40556              2028
Ppal_M15       7    2106118              2105663          330920             70083    0.011826   0.002954          67174              2114
Ppal_U105      7    2945239              2944644          342751             72180    0.012632   0.003243          69019              2098
Ppal_U106      7    2230705              2230206          333689             70608    0.012143   0.002889          67808              2111
Ppal_U109      7    2203763              2203296          338148             59622    0.011994   0.002855          57239              2054
Ppal_U110      7    2096105              2095687          156400             23066    0.012872   0.002237          22107               777
