# Supplementary material for: Relevance of ddRADseq method for species and population delimitation of closely related and widely distributed wolf spiders (Araneae, Lycosidae)
Source: Sci Rep. 2021 Jan 26;11:2177. doi: 10.1038/s41598-021-81788-2 (PMC7838170; doi:10.1038/s41598-021-81788-2)
Supplement: Supplementary file 2 — Supplementary Information 2. [file 41598_2021_81788_MOESM2_ESM.zip › Supplementary_material_2_ddRADseq_Assembly_summary/Pal_mon_IN_m4c85_stats.txt]

## The number of loci caught by each filter.
## ipyrad API location: [assembly].stats_dfs.s7_filters

                            total_filters  applied_order  retained_loci
total_prefiltered_loci             123305              0         123305
filtered_by_rm_duplicates            7514           7514         115791
filtered_by_max_indels               4356           4356         111435
filtered_by_max_snps                 3286           1211         110224
filtered_by_max_shared_het           1550           1125         109099
filtered_by_min_sample              75189          69173          39926
filtered_by_max_alleles              5286           1715          38211
total_filtered_loci                 38211              0          38211


## The number of loci recovered for each Sample.
## ipyrad API location: [assembly].stats_dfs.s7_samples

           sample_coverage
Pmon_M6                908
Pmon_M8              13381
Pmon_M9              10811
Ppal_M11             16283
Ppal_M12             28828
Ppal_M13             29080
Ppal_M14             18623
Ppal_M15             31073
Ppal_U105            27698
Ppal_U106            27921
Ppal_U109            22404
Ppal_U110             4397


## The number of loci for which N taxa have data.
## ipyrad API location: [assembly].stats_dfs.s7_loci

    locus_coverage  sum_coverage
1                0             0
2                0             0
3                0             0
4            10178         10178
5             7796         17974
6             6184         24158
7             5113         29271
8             4169         33440
9             2685         36125
10            1669         37794
11             391         38185
12              26         38211


## The distribution of SNPs (var and pis) per locus.
## var = Number of loci with n variable sites (pis + autapomorphies)
## pis = Number of loci with n parsimony informative site (minor allele in >1 sample)
## ipyrad API location: [assembly].stats_dfs.s7_snps

     var  sum_var    pis  sum_pis
0   3866        0  13002        0
1   3489     3489   5752     5752
2   3083     9655   3912    13576
3   2659    17632   2877    22207
4   2355    27052   2423    31899
5   2178    37942   1925    41524
6   1999    49936   1586    51040
7   1871    63033   1346    60462
8   1767    77169   1126    69470
9   1646    91983    862    77228
10  1505   107033    725    84478
11  1363   122026    612    91210
12  1310   137746    452    96634
13  1214   153528    387   101665
14  1057   168326    291   105739
15   942   182456    250   109489
16   850   196056    184   112433
17   773   209197    140   114813
18   713   222031    110   116793
19   633   234058     84   118389
20   524   244538     56   119509
21   397   252875     34   120223
22   332   260179     23   120729
23   325   267654     18   121143
24   252   273702     15   121503
25   212   279002      8   121703
26   180   283682      3   121781
27   139   287435      4   121889
28   137   291271      3   121973
29   101   294200      0   121973
30   104   297320      0   121973
31    76   299676      0   121973
32    49   301244      1   122005
33    29   302201      0   122005
34    27   303119      0   122005
35    24   303959      0   122005
36    11   304355      0   122005
37     9   304688      0   122005
38     7   304954      0   122005
39     3   305071      0   122005


## Final Sample stats summary

           state  reads_raw  reads_passed_filter  clusters_total  clusters_hidepth  hetero_est  error_est  reads_consens  loci_in_assembly
Pmon_M6        7    3658223              3657487           53885             13021    0.027374   0.005591          12130               908
Pmon_M8        7    6155544              6154159          225545             75082    0.014638   0.002647          72497             13381
Pmon_M9        7    2714375              2713816          169647             59994    0.010813   0.002337          58188             10811
Ppal_M11       7    2231759              2231314          180998             34502    0.019059   0.004514          32842             16283
Ppal_M12       7    2391543              2391026          298811             65699    0.011718   0.002671          63094             28828
Ppal_M13       7    2667191              2666614          280686             65769    0.012008   0.002898          63106             29080
Ppal_M14       7    1870820              1870448          236560             42719    0.017955   0.004560          40556             18623
Ppal_M15       7    2106118              2105663          330920             70083    0.011826   0.002954          67174             31073
Ppal_U105      7    2945239              2944644          342751             72180    0.012632   0.003243          69019             27698
Ppal_U106      7    2230705              2230206          333689             70608    0.012143   0.002889          67808             27921
Ppal_U109      7    2203763              2203296          338148             59622    0.011994   0.002855          57239             22404
Ppal_U110      7    2096105              2095687          156400             23066    0.012872   0.002237          22107              4397
