# Supplementary material for: Relevance of ddRADseq method for species and population delimitation of closely related and widely distributed wolf spiders (Araneae, Lycosidae)
Source: Sci Rep. 2021 Jan 26;11:2177. doi: 10.1038/s41598-021-81788-2 (PMC7838170; doi:10.1038/s41598-021-81788-2)
Supplement: Supplementary file 2 — Supplementary Information 2. [file 41598_2021_81788_MOESM2_ESM.zip › Supplementary_material_2_ddRADseq_Assembly_summary/Pal_mon_m3c85_stats.txt]

## The number of loci caught by each filter.
## ipyrad API location: [assembly].stats_dfs.s7_filters

                            total_filters  applied_order  retained_loci
total_prefiltered_loci             123305              0         123305
filtered_by_rm_duplicates            7514           7514         115791
filtered_by_max_indels               6766           6766         109025
filtered_by_max_snps                 5745           2517         106508
filtered_by_max_shared_het           2057           1399         105109
filtered_by_min_sample              54187          48639          56470
filtered_by_max_alleles              5286           1975          54495
total_filtered_loci                 54495              0          54495


## The number of loci recovered for each Sample.
## ipyrad API location: [assembly].stats_dfs.s7_samples

           sample_coverage
Pmon_M6               1195
Pmon_M8              15785
Pmon_M9              12696
Pon_S2               15826
Ppal_M11             18066
Ppal_M12             34623
Ppal_M13             34635
Ppal_M14             20830
Ppal_M15             37425
Ppal_U105            33430
Ppal_U106            33564
Ppal_U109            26411
Ppal_U110             5156
Ppur_J16              1544


## The number of loci for which N taxa have data.
## ipyrad API location: [assembly].stats_dfs.s7_loci

    locus_coverage  sum_coverage
1                0             0
2                0             0
3            15435         15435
4            10151         25586
5             7632         33218
6             5860         39078
7             4853         43931
8             3967         47898
9             2875         50773
10            2066         52839
11            1221         54060
12             372         54432
13              62         54494
14               1         54495


## The distribution of SNPs (var and pis) per locus.
## var = Number of loci with n variable sites (pis + autapomorphies)
## pis = Number of loci with n parsimony informative site (minor allele in >1 sample)
## ipyrad API location: [assembly].stats_dfs.s7_snps

     var  sum_var    pis  sum_pis
0   7792        0  27117        0
1   5149     5149   6296     6296
2   3998    13145   4304    14904
3   3411    23378   3107    24225
4   2935    35118   2616    34689
5   2889    49563   2088    45129
6   2593    65121   1723    55467
7   2385    81816   1426    65449
8   2352   100632   1239    75361
9   2127   119775    957    83974
10  2005   139825    759    91564
11  1874   160439    649    98703
12  1726   181151    492   104607
13  1643   202510    407   109898
14  1433   222572    324   114434
15  1345   242747    279   118619
16  1172   261499    193   121707
17  1122   280573    137   124036
18   988   298357    119   126178
19   920   315837     94   127964
20   815   332137     49   128944
21   589   344506     42   129826
22   549   356584     26   130398
23   461   367187     19   130835
24   411   377051     10   131075
25   329   385276     10   131325
26   285   392686      3   131403
27   225   398761      7   131592
28   212   404697      3   131676
29   169   409598      0   131676
30   158   414338      0   131676
31   123   418151      0   131676
32    87   420935      0   131676
33    65   423080      0   131676
34    46   424644      0   131676
35    44   426184      0   131676
36    30   427264      0   131676
37    20   428004      0   131676
38    11   428422      0   131676
39     5   428617      0   131676
40     2   428697      0   131676


## Final Sample stats summary

           state  reads_raw  reads_passed_filter  clusters_total  clusters_hidepth  hetero_est  error_est  reads_consens  loci_in_assembly
Pmon_M6        7    3658223              3657487           53885             13021    0.027374   0.005591          12130              1195
Pmon_M8        7    6155544              6154159          225545             75082    0.014638   0.002647          72497             15785
Pmon_M9        7    2714375              2713816          169647             59994    0.010813   0.002337          58188             12696
Pon_S2         7    1934206              1933808          353052             58181    0.012370   0.003103          55630             15826
Ppal_M11       7    2231759              2231314          180998             34502    0.019059   0.004514          32842             18066
Ppal_M12       7    2391543              2391026          298811             65699    0.011718   0.002671          63094             34623
Ppal_M13       7    2667191              2666614          280686             65769    0.012008   0.002898          63106             34635
Ppal_M14       7    1870820              1870448          236560             42719    0.017955   0.004560          40556             20830
Ppal_M15       7    2106118              2105663          330920             70083    0.011826   0.002954          67174             37425
Ppal_U105      7    2945239              2944644          342751             72180    0.012632   0.003243          69019             33430
Ppal_U106      7    2230705              2230206          333689             70608    0.012143   0.002889          67808             33564
Ppal_U109      7    2203763              2203296          338148             59622    0.011994   0.002855          57239             26411
Ppal_U110      7    2096105              2095687          156400             23066    0.012872   0.002237          22107              5156
Ppur_J16       7    5419414              5418221           50305             12775    0.032244   0.003467          12080              1544
