# Supplementary material for: Relevance of ddRADseq method for species and population delimitation of closely related and widely distributed wolf spiders (Araneae, Lycosidae)
Source: Sci Rep. 2021 Jan 26;11:2177. doi: 10.1038/s41598-021-81788-2 (PMC7838170; doi:10.1038/s41598-021-81788-2)
Supplement: Supplementary file 2 — Supplementary Information 2. [file 41598_2021_81788_MOESM2_ESM.zip › Supplementary_material_2_ddRADseq_Assembly_summary/Pal_mon_m4c85_stats.txt]

## The number of loci caught by each filter.
## ipyrad API location: [assembly].stats_dfs.s7_filters

                            total_filters  applied_order  retained_loci
total_prefiltered_loci             123305              0         123305
filtered_by_rm_duplicates            7514           7514         115791
filtered_by_max_indels               4922           4922         110869
filtered_by_max_snps                 4093           1681         109188
filtered_by_max_shared_het           1380            929         108259
filtered_by_min_sample              72536          66640          41619
filtered_by_max_alleles              5286           1788          39831
total_filtered_loci                 39831              0          39831


## The number of loci recovered for each Sample.
## ipyrad API location: [assembly].stats_dfs.s7_samples

           sample_coverage
Pmon_M6                928
Pmon_M8              13689
Pmon_M9              11012
Pon_S2               13843
Ppal_M11             16346
Ppal_M12             29261
Ppal_M13             29459
Ppal_M14             18675
Ppal_M15             31549
Ppal_U105            28287
Ppal_U106            28450
Ppal_U109            22730
Ppal_U110             4451
Ppur_J16              1325


## The number of loci for which N taxa have data.
## ipyrad API location: [assembly].stats_dfs.s7_loci

    locus_coverage  sum_coverage
1                0             0
2                0             0
3                0             0
4            10279         10279
5             7765         18044
6             5988         24032
7             4984         29016
8             4065         33081
9             2955         36036
10            2116         38152
11            1241         39393
12             373         39766
13              64         39830
14               1         39831


## The distribution of SNPs (var and pis) per locus.
## var = Number of loci with n variable sites (pis + autapomorphies)
## pis = Number of loci with n parsimony informative site (minor allele in >1 sample)
## ipyrad API location: [assembly].stats_dfs.s7_snps

     var  sum_var    pis  sum_pis
0   3547        0  12870        0
1   3186     3186   5945     5945
2   2834     8854   4204    14353
3   2515    16399   3081    23596
4   2265    25459   2623    34088
5   2220    36559   2090    44538
6   2048    48847   1730    54918
7   1871    61944   1437    64977
8   1884    77016   1253    75001
9   1759    92847    963    83668
10  1634   109187    767    91338
11  1519   125896    649    98477
12  1415   142876    496   104429
13  1375   160751    403   109668
14  1161   177005    319   114134
15  1098   193475    280   118334
16   970   208995    194   121438
17   932   224839    137   123767
18   834   239851    122   125963
19   771   254500     96   127787
20   673   267960     50   128787
21   504   278544     43   129690
22   438   288180     26   130262
23   417   297771     20   130722
24   340   305931     10   130962
25   281   312956     10   131212
26   254   319560      3   131290
27   190   324690      7   131479
28   197   330206      3   131563
29   146   334440      0   131563
30   148   338880      0   131563
31   109   342259      0   131563
32    82   344883      0   131563
33    62   346929      0   131563
34    44   348425      0   131563
35    40   349825      0   131563
36    32   350977      0   131563
37    18   351643      0   131563
38    11   352061      0   131563
39     5   352256      0   131563
40     2   352336      0   131563


## Final Sample stats summary

           state  reads_raw  reads_passed_filter  clusters_total  clusters_hidepth  hetero_est  error_est  reads_consens  loci_in_assembly
Pmon_M6        7    3658223              3657487           53885             13021    0.027374   0.005591          12130               928
Pmon_M8        7    6155544              6154159          225545             75082    0.014638   0.002647          72497             13689
Pmon_M9        7    2714375              2713816          169647             59994    0.010813   0.002337          58188             11012
Pon_S2         7    1934206              1933808          353052             58181    0.012370   0.003103          55630             13843
Ppal_M11       7    2231759              2231314          180998             34502    0.019059   0.004514          32842             16346
Ppal_M12       7    2391543              2391026          298811             65699    0.011718   0.002671          63094             29261
Ppal_M13       7    2667191              2666614          280686             65769    0.012008   0.002898          63106             29459
Ppal_M14       7    1870820              1870448          236560             42719    0.017955   0.004560          40556             18675
Ppal_M15       7    2106118              2105663          330920             70083    0.011826   0.002954          67174             31549
Ppal_U105      7    2945239              2944644          342751             72180    0.012632   0.003243          69019             28287
Ppal_U106      7    2230705              2230206          333689             70608    0.012143   0.002889          67808             28450
Ppal_U109      7    2203763              2203296          338148             59622    0.011994   0.002855          57239             22730
Ppal_U110      7    2096105              2095687          156400             23066    0.012872   0.002237          22107              4451
Ppur_J16       7    5419414              5418221           50305             12775    0.032244   0.003467          12080              1325
