# Supplementary material for: Relevance of ddRADseq method for species and population delimitation of closely related and widely distributed wolf spiders (Araneae, Lycosidae)
Source: Sci Rep. 2021 Jan 26;11:2177. doi: 10.1038/s41598-021-81788-2 (PMC7838170; doi:10.1038/s41598-021-81788-2)
Supplement: Supplementary file 2 — Supplementary Information 2. [file 41598_2021_81788_MOESM2_ESM.zip › Supplementary_material_2_ddRADseq_Assembly_summary/Pal_mon_m6c85_stats.txt]

## The number of loci caught by each filter.
## ipyrad API location: [assembly].stats_dfs.s7_filters

                            total_filters  applied_order  retained_loci
total_prefiltered_loci             123305              0         123305
filtered_by_rm_duplicates            7514           7514         115791
filtered_by_max_indels               2790           2790         113001
filtered_by_max_snps                 2397            944         112057
filtered_by_max_shared_het            922            635         111422
filtered_by_min_sample              94399          87952          23470
filtered_by_max_alleles              5286           1355          22115
total_filtered_loci                 22115              0          22115


## The number of loci recovered for each Sample.
## ipyrad API location: [assembly].stats_dfs.s7_samples

           sample_coverage
Pmon_M6                738
Pmon_M8              10385
Pmon_M9               8460
Pon_S2               10512
Ppal_M11             12191
Ppal_M12             19117
Ppal_M13             19316
Ppal_M14             13680
Ppal_M15             20111
Ppal_U105            18920
Ppal_U106            18994
Ppal_U109            16022
Ppal_U110             3269
Ppur_J16              1018


## The number of loci for which N taxa have data.
## ipyrad API location: [assembly].stats_dfs.s7_loci

    locus_coverage  sum_coverage
1                0             0
2                0             0
3                0             0
4                0             0
5                0             0
6             6058          6058
7             5040         11098
8             4134         15232
9             3014         18246
10            2163         20409
11            1262         21671
12             378         22049
13              65         22114
14               1         22115


## The distribution of SNPs (var and pis) per locus.
## var = Number of loci with n variable sites (pis + autapomorphies)
## pis = Number of loci with n parsimony informative site (minor allele in >1 sample)
## ipyrad API location: [assembly].stats_dfs.s7_snps

     var  sum_var   pis  sum_pis
0    902        0  4202        0
1   1247     1247  3245     3245
2   1352     3951  2579     8403
3   1331     7944  2033    14502
4   1281    13068  1781    21626
5   1305    19593  1511    29181
6   1233    26991  1256    36717
7   1104    34719  1058    44123
8   1176    44127   926    51531
9   1061    53676   722    58029
10  1004    63716   594    63969
11   958    74254   484    69293
12   869    84682   379    73841
13   863    95901   304    77793
14   719   105967   253    81335
15   712   116647   218    84605
16   622   126599   149    86989
17   596   136731   106    88791
18   539   146433   100    90591
19   505   156028    75    92016
20   423   164488    40    92816
21   347   171775    33    93509
22   288   178111    27    94103
23   275   184436    13    94402
24   237   190124     9    94618
25   208   195324     7    94793
26   172   199796     3    94871
27   149   203819     5    95006
28   139   207711     3    95090
29   108   210843     0    95090
30    98   213783     0    95090
31    72   216015     0    95090
32    66   218127     0    95090
33    47   219678     0    95090
34    36   220902     0    95090
35    25   221777     0    95090
36    23   222605     0    95090
37     9   222938     0    95090
38     9   223280     0    95090
39     3   223397     0    95090
40     2   223477     0    95090


## Final Sample stats summary

           state  reads_raw  reads_passed_filter  clusters_total  clusters_hidepth  hetero_est  error_est  reads_consens  loci_in_assembly
Pmon_M6        7    3658223              3657487           53885             13021    0.027374   0.005591          12130               738
Pmon_M8        7    6155544              6154159          225545             75082    0.014638   0.002647          72497             10385
Pmon_M9        7    2714375              2713816          169647             59994    0.010813   0.002337          58188              8460
Pon_S2         7    1934206              1933808          353052             58181    0.012370   0.003103          55630             10512
Ppal_M11       7    2231759              2231314          180998             34502    0.019059   0.004514          32842             12191
Ppal_M12       7    2391543              2391026          298811             65699    0.011718   0.002671          63094             19117
Ppal_M13       7    2667191              2666614          280686             65769    0.012008   0.002898          63106             19316
Ppal_M14       7    1870820              1870448          236560             42719    0.017955   0.004560          40556             13680
Ppal_M15       7    2106118              2105663          330920             70083    0.011826   0.002954          67174             20111
Ppal_U105      7    2945239              2944644          342751             72180    0.012632   0.003243          69019             18920
Ppal_U106      7    2230705              2230206          333689             70608    0.012143   0.002889          67808             18994
Ppal_U109      7    2203763              2203296          338148             59622    0.011994   0.002855          57239             16022
Ppal_U110      7    2096105              2095687          156400             23066    0.012872   0.002237          22107              3269
Ppur_J16       7    5419414              5418221           50305             12775    0.032244   0.003467          12080              1018
