# Supplementary material for: Relevance of ddRADseq method for species and population delimitation of closely related and widely distributed wolf spiders (Araneae, Lycosidae)
Source: Sci Rep. 2021 Jan 26;11:2177. doi: 10.1038/s41598-021-81788-2 (PMC7838170; doi:10.1038/s41598-021-81788-2)
Supplement: Supplementary file 2 — Supplementary Information 2. [file 41598_2021_81788_MOESM2_ESM.zip › Supplementary_material_2_ddRADseq_Assembly_summary/Pal_mon_OUT_c85m4_stats.txt]

## The number of loci caught by each filter.
## ipyrad API location: [assembly].stats_dfs.s7_filters

                            total_filters  applied_order  retained_loci
total_prefiltered_loci             123305              0         123305
filtered_by_rm_duplicates            7514           7514         115791
filtered_by_max_indels               6084           6084         109707
filtered_by_max_snps                 6539           3279         106428
filtered_by_max_shared_het           1157            687         105741
filtered_by_min_sample              68238          62533          43208
filtered_by_max_alleles              5286           1778          41430
total_filtered_loci                 41430              0          41430


## The number of loci recovered for each Sample.
## ipyrad API location: [assembly].stats_dfs.s7_samples

           sample_coverage
Patr_M1              11870
Phyp_U104            10243
Pmon_J6                302
Pmon_J7                 82
Pmon_J8                150
Pmon_J9                 85
Pmon_M6               1083
Pmon_M7                237
Pmon_M8              13758
Pmon_M9              11042
Pon_M16                124
Pon_M17                431
Pon_S1                 134
Pon_S2               13807
Ppal_J10                45
Ppal_J11               388
Ppal_M11             16018
Ppal_M12             28994
Ppal_M13             29199
Ppal_M14             18286
Ppal_M15             31416
Ppal_U105            28143
Ppal_U106            28302
Ppal_U109            22514
Ppal_U110             4399
Ppur_J16              1341


## The number of loci for which N taxa have data.
## ipyrad API location: [assembly].stats_dfs.s7_loci

    locus_coverage  sum_coverage
1                0             0
2                0             0
3                0             0
4            10555         10555
5             7701         18256
6             5901         24157
7             4601         28758
8             3683         32441
9             2865         35306
10            2252         37558
11            1630         39188
12            1201         40389
13             706         41095
14             266         41361
15              64         41425
16               4         41429
17               0         41429
18               1         41430
19               0         41430
20               0         41430
21               0         41430
22               0         41430
23               0         41430
24               0         41430
25               0         41430
26               0         41430


## The distribution of SNPs (var and pis) per locus.
## var = Number of loci with n variable sites (pis + autapomorphies)
## pis = Number of loci with n parsimony informative site (minor allele in >1 sample)
## ipyrad API location: [assembly].stats_dfs.s7_snps

     var  sum_var    pis  sum_pis
0   3310        0  12355        0
1   2728     2728   5737     5737
2   2430     7588   4331    14399
3   2066    13786   3436    24707
4   1948    21578   2935    36447
5   1831    30733   2428    48587
6   1791    41479   2016    60683
7   1689    53302   1640    72163
8   1705    66942   1456    83811
9   1645    81747   1140    94071
10  1589    97637    900   103071
11  1577   114984    702   110793
12  1539   133452    521   117045
13  1530   153342    456   122973
14  1358   172354    361   128027
15  1324   192214    285   132302
16  1203   211462    211   135678
17  1177   231471    149   138211
18  1130   251811    130   140551
19  1063   272008     86   142185
20   949   290988     46   143105
21   751   306759     35   143840
22   669   321477     28   144456
23   597   335208     19   144893
24   580   349128      6   145037
25   508   361828      8   145237
26   464   373892      3   145315
27   384   384260      7   145504
28   367   394536      2   145560
29   305   403381      0   145560
30   270   411481      0   145560
31   232   418673      1   145591
32   180   424433      0   145591
33   153   429482      0   145591
34   134   434038      0   145591
35    84   436978      0   145591
36    73   439606      0   145591
37    44   441234      0   145591
38    28   442298      0   145591
39    14   442844      0   145591
40    11   443284      0   145591


## Final Sample stats summary

           state  reads_raw  reads_passed_filter  clusters_total  clusters_hidepth  hetero_est  error_est  reads_consens  loci_in_assembly
Patr_M1        7    2763213              2762622          201594             81724    0.012156   0.002572          79308             11870
Phyp_U104      7    9478968              9476900          197446            104912    0.015852   0.002903         100957             10243
Pmon_J6        7    1431847              1431582           37544              6884    0.031540   0.004774           6330               302
Pmon_J7        7    1989313              1988870           31294              7416    0.040048   0.002083           6938                82
Pmon_J8        7    4192632              4191741           72610             17126    0.047352   0.003629          15803               150
Pmon_J9        7    2936799              2936174           43588             10296    0.032480   0.002508           9705                85
Pmon_M6        7    3658223              3657487           53885             13021    0.027374   0.005591          12130              1083
Pmon_M7        7     291169               291112           10153              2081    0.021785   0.002533           1957               237
Pmon_M8        7    6155544              6154159          225545             75082    0.014638   0.002647          72497             13758
Pmon_M9        7    2714375              2713816          169647             59994    0.010813   0.002337          58188             11042
Pon_M16        7    6179490              6178230          169801             18824    0.039362   0.003571          17003               124
Pon_M17        7    1600177              1599851           62998              8989    0.028586   0.003866           8131               431
Pon_S1         7    4978971              4977879           47604              5932    0.034469   0.004038           5341               134
Pon_S2         7    1934206              1933808          353052             58181    0.012370   0.003103          55630             13807
Ppal_J10       7    1020509              1020291            9748              2635    0.033425   0.002056           2424                45
Ppal_J11       7    5542617              5541456          116570             35972    0.015345   0.001347          34584               388
Ppal_M11       7    2231759              2231314          180998             34502    0.019059   0.004514          32842             16018
Ppal_M12       7    2391543              2391026          298811             65699    0.011718   0.002671          63094             28994
Ppal_M13       7    2667191              2666614          280686             65769    0.012008   0.002898          63106             29199
Ppal_M14       7    1870820              1870448          236560             42719    0.017955   0.004560          40556             18286
Ppal_M15       7    2106118              2105663          330920             70083    0.011826   0.002954          67174             31416
Ppal_U105      7    2945239              2944644          342751             72180    0.012632   0.003243          69019             28143
Ppal_U106      7    2230705              2230206          333689             70608    0.012143   0.002889          67808             28302
Ppal_U109      7    2203763              2203296          338148             59622    0.011994   0.002855          57239             22514
Ppal_U110      7    2096105              2095687          156400             23066    0.012872   0.002237          22107              4399
Ppur_J16       7    5419414              5418221           50305             12775    0.032244   0.003467          12080              1341
