# Supplementary material for: Relevance of ddRADseq method for species and population delimitation of closely related and widely distributed wolf spiders (Araneae, Lycosidae)
Source: Sci Rep. 2021 Jan 26;11:2177. doi: 10.1038/s41598-021-81788-2 (PMC7838170; doi:10.1038/s41598-021-81788-2)
Supplement: Supplementary file 2 — Supplementary Information 2. [file 41598_2021_81788_MOESM2_ESM.zip › Supplementary_material_2_ddRADseq_Assembly_summary/Pal_mon_OUT_good_stats.txt]

## The number of loci caught by each filter.
## ipyrad API location: [assembly].stats_dfs.s7_filters

                            total_filters  applied_order  retained_loci
total_prefiltered_loci             123305              0         123305
filtered_by_rm_duplicates            7514           7514         115791
filtered_by_max_indels               5428           5428         110363
filtered_by_max_snps                 5202           2432         107931
filtered_by_max_shared_het           1280            817         107114
filtered_by_min_sample              70687          64839          42275
filtered_by_max_alleles              5286           1778          40497
total_filtered_loci                 40497              0          40497


## The number of loci recovered for each Sample.
## ipyrad API location: [assembly].stats_dfs.s7_samples

           sample_coverage
Patr_M1              11791
Pmon_M6                926
Pmon_M8              13667
Pmon_M9              10971
Pon_S2               13793
Ppal_M11             16166
Ppal_M12             29162
Ppal_M13             29389
Ppal_M14             18486
Ppal_M15             31522
Ppal_U105            28285
Ppal_U106            28433
Ppal_U109            22654
Ppal_U110             4416
Ppur_J16              1320


## The number of loci for which N taxa have data.
## ipyrad API location: [assembly].stats_dfs.s7_loci

    locus_coverage  sum_coverage
1                0             0
2                0             0
3                0             0
4            10265         10265
5             7651         17916
6             5896         23812
7             4740         28552
8             3856         32408
9             3023         35431
10            2243         37674
11            1608         39282
12             904         40186
13             265         40451
14              46         40497
15               0         40497


## The distribution of SNPs (var and pis) per locus.
## var = Number of loci with n variable sites (pis + autapomorphies)
## pis = Number of loci with n parsimony informative site (minor allele in >1 sample)
## ipyrad API location: [assembly].stats_dfs.s7_snps

     var  sum_var    pis  sum_pis
0   3222        0  12458        0
1   2847     2847   5906     5906
2   2544     7935   4354    14614
3   2201    14538   3281    24457
4   2031    22662   2831    35781
5   1960    32462   2235    46956
6   1896    43838   1834    57960
7   1751    56095   1522    68614
8   1806    70543   1337    79310
9   1718    86005   1009    88391
10  1649   102495    809    96481
11  1584   119919    664   103785
12  1506   137991    521   110037
13  1499   157478    435   115692
14  1326   176042    339   120438
15  1220   194342    271   124503
16  1106   212038    187   127495
17  1087   230517    143   129926
18  1008   248661    114   131978
19   947   266654     84   133574
20   889   284434     42   134414
21   648   298042     43   135317
22   575   310692     27   135911
23   528   322836     19   136348
24   461   333900     10   136588
25   395   343775     10   136838
26   384   353759      3   136916
27   298   361805      7   137105
28   272   369421      2   137161
29   238   376323      0   137161
30   213   382713      0   137161
31   183   388386      0   137161
32   116   392098      0   137161
33   109   395695      0   137161
34    95   398925      0   137161
35    71   401410      0   137161
36    41   402886      0   137161
37    36   404218      0   137161
38    21   405016      0   137161
39    11   405445      0   137161
40     5   405645      0   137161


## Final Sample stats summary

           state  reads_raw  reads_passed_filter  clusters_total  clusters_hidepth  hetero_est  error_est  reads_consens  loci_in_assembly
Patr_M1        7    2763213              2762622          201594             81724    0.012156   0.002572          79308             11791
Pmon_M6        7    3658223              3657487           53885             13021    0.027374   0.005591          12130               926
Pmon_M8        7    6155544              6154159          225545             75082    0.014638   0.002647          72497             13667
Pmon_M9        7    2714375              2713816          169647             59994    0.010813   0.002337          58188             10971
Pon_S2         7    1934206              1933808          353052             58181    0.012370   0.003103          55630             13793
Ppal_M11       7    2231759              2231314          180998             34502    0.019059   0.004514          32842             16166
Ppal_M12       7    2391543              2391026          298811             65699    0.011718   0.002671          63094             29162
Ppal_M13       7    2667191              2666614          280686             65769    0.012008   0.002898          63106             29389
Ppal_M14       7    1870820              1870448          236560             42719    0.017955   0.004560          40556             18486
Ppal_M15       7    2106118              2105663          330920             70083    0.011826   0.002954          67174             31522
Ppal_U105      7    2945239              2944644          342751             72180    0.012632   0.003243          69019             28285
Ppal_U106      7    2230705              2230206          333689             70608    0.012143   0.002889          67808             28433
Ppal_U109      7    2203763              2203296          338148             59622    0.011994   0.002855          57239             22654
Ppal_U110      7    2096105              2095687          156400             23066    0.012872   0.002237          22107              4416
Ppur_J16       7    5419414              5418221           50305             12775    0.032244   0.003467          12080              1320
