# Supplementary material for: Relevance of ddRADseq method for species and population delimitation of closely related and widely distributed wolf spiders (Araneae, Lycosidae)
Source: Sci Rep. 2021 Jan 26;11:2177. doi: 10.1038/s41598-021-81788-2 (PMC7838170; doi:10.1038/s41598-021-81788-2)
Supplement: Supplementary file 2 — Supplementary Information 2. [file 41598_2021_81788_MOESM2_ESM.zip › Supplementary_material_2_ddRADseq_Assembly_summary/Pal_mon_OUT_m4c80_stats.txt]

## The number of loci caught by each filter.
## ipyrad API location: [assembly].stats_dfs.s7_filters

                            total_filters  applied_order  retained_loci
total_prefiltered_loci             114710              0         114710
filtered_by_rm_duplicates            6547           6547         108163
filtered_by_max_indels              10920          10920          97243
filtered_by_max_snps                 8598           3500          93743
filtered_by_max_shared_het            955            549          93194
filtered_by_min_sample              61317          56471          36723
filtered_by_max_alleles              4764           1506          35217
total_filtered_loci                 35217              0          35217


## The number of loci recovered for each Sample.
## ipyrad API location: [assembly].stats_dfs.s7_samples

           sample_coverage
Patr_M1              10937
Phyp_U104             9263
Pmon_J6                264
Pmon_J7                 67
Pmon_J8                135
Pmon_J9                 75
Pmon_M6                922
Pmon_M7                189
Pmon_M8              11946
Pmon_M9               9542
Pon_M16                112
Pon_M17                374
Pon_S1                 120
Pon_S2               12114
Ppal_J10                43
Ppal_J11               345
Ppal_M11             13739
Ppal_M12             24891
Ppal_M13             25006
Ppal_M14             15756
Ppal_M15             26992
Ppal_U105            24188
Ppal_U106            24309
Ppal_U109            19335
Ppal_U110             3765
Ppur_J16              1188


## The number of loci for which N taxa have data.
## ipyrad API location: [assembly].stats_dfs.s7_loci

    locus_coverage  sum_coverage
1                0             0
2                0             0
3                0             0
4             8676          8676
5             6330         15006
6             4853         19859
7             3891         23750
8             3251         27001
9             2523         29524
10            2008         31532
11            1516         33048
12            1151         34199
13             694         34893
14             263         35156
15              55         35211
16               6         35217
17               0         35217
18               0         35217
19               0         35217
20               0         35217
21               0         35217
22               0         35217
23               0         35217
24               0         35217
25               0         35217
26               0         35217


## The distribution of SNPs (var and pis) per locus.
## var = Number of loci with n variable sites (pis + autapomorphies)
## pis = Number of loci with n parsimony informative site (minor allele in >1 sample)
## ipyrad API location: [assembly].stats_dfs.s7_snps

     var  sum_var    pis  sum_pis
0   2720        0  10365        0
1   2272     2272   4745     4745
2   2026     6324   3700    12145
3   1736    11532   2947    20986
4   1600    17932   2536    31130
5   1544    25652   2067    41465
6   1520    34772   1743    51923
7   1425    44747   1422    61877
8   1437    56243   1253    71901
9   1407    68906    954    80487
10  1354    82446    745    87937
11  1317    96933    614    94691
12  1301   112545    457   100175
13  1273   129094    404   105427
14  1158   145306    310   109767
15  1124   162166    270   113817
16  1023   178534    182   116729
17   974   195092    139   119092
18   967   212498    116   121180
19   924   230054     84   122776
20   839   246834     47   123716
21   617   259791     30   124346
22   582   272595     31   125028
23   524   284647     25   125603
24   520   297127     10   125843
25   424   307727      5   125968
26   443   319245      3   126046
27   367   329154      4   126154
28   341   338702      4   126266
29   259   346213      1   126295
30   253   353803      1   126325
31   208   360251      0   126325
32   184   366139      1   126357
33   154   371221      2   126423
34   128   375573      0   126423
35    85   378548      0   126423
36    89   381752      0   126423
37    38   383158      0   126423
38    31   384336      0   126423
39    16   384960      0   126423
40    13   385480      0   126423


## Final Sample stats summary

           state  reads_raw  reads_passed_filter  clusters_total  clusters_hidepth  hetero_est  error_est  reads_consens  loci_in_assembly
Patr_M1        7    2763213              2762622          177291             74800    0.012439   0.002492          72511             10937
Phyp_U104      7    9478968              9476900          156715             88995    0.016075   0.002661          85596              9263
Pmon_J6        7    1431847              1431582           30445              5222    0.032342   0.004328           4794               264
Pmon_J7        7    1989313              1988870           22739              6025    0.042903   0.001664           5606                67
Pmon_J8        7    4192632              4191741           49233             12287    0.047682   0.002915          11287               135
Pmon_J9        7    2936799              2936174           30829              7822    0.039680   0.001934           7256                75
Pmon_M6        7    3658223              3657487           40544             10219    0.036290   0.005584           9471               922
Pmon_M7        7     291169               291112            8679              1716    0.030423   0.003414           1566               189
Pmon_M8        7    6155544              6154159          190681             67422    0.014203   0.002594          65068             11946
Pmon_M9        7    2714375              2713816          146934             55052    0.011715   0.002369          53188              9542
Pon_M16        7    6179490              6178230          115897             13724    0.056491   0.002962          11916               112
Pon_M17        7    1600177              1599851           49000              6535    0.054865   0.004163           5595               374
Pon_S1         7    4978971              4977879           37032              4838    0.037779   0.003415           4326               120
Pon_S2         7    1934206              1933808          293026             52517    0.012598   0.003074          50083             12114
Ppal_J10       7    1020509              1020291            7194              2088    0.046064   0.001924           1878                43
Ppal_J11       7    5542617              5541456           94268             32037    0.015995   0.001411          30692               345
Ppal_M11       7    2231759              2231314          141816             31671    0.021290   0.004316          29979             13739
Ppal_M12       7    2391543              2391026          261129             60348    0.011894   0.002619          57858             24891
Ppal_M13       7    2667191              2666614          234193             60008    0.012657   0.002850          57414             25006
Ppal_M14       7    1870820              1870448          174223             37641    0.019704   0.004392          35494             15756
Ppal_M15       7    2106118              2105663          291077             64455    0.012070   0.002776          61764             26992
Ppal_U105      7    2945239              2944644          298249             66063    0.013133   0.003194          63037             24188
Ppal_U106      7    2230705              2230206          292440             64542    0.012460   0.002878          61910             24309
Ppal_U109      7    2203763              2203296          291269             54150    0.011797   0.002831          51906             19335
Ppal_U110      7    2096105              2095687          131935             20601    0.012908   0.002302          19607              3765
Ppur_J16       7    5419414              5418221           38031             10414    0.041558   0.003591           9694              1188
