# Supplementary material for: Relevance of ddRADseq method for species and population delimitation of closely related and widely distributed wolf spiders (Araneae, Lycosidae)
Source: Sci Rep. 2021 Jan 26;11:2177. doi: 10.1038/s41598-021-81788-2 (PMC7838170; doi:10.1038/s41598-021-81788-2)
Supplement: Supplementary file 2 — Supplementary Information 2. [file 41598_2021_81788_MOESM2_ESM.zip › Supplementary_material_2_ddRADseq_Assembly_summary/Pal_mon_OUT_m4c90_stats.txt]

## The number of loci caught by each filter.
## ipyrad API location: [assembly].stats_dfs.s7_filters

                            total_filters  applied_order  retained_loci
total_prefiltered_loci             135706              0         135706
filtered_by_rm_duplicates            8949           8949         126757
filtered_by_max_indels               1635           1635         125122
filtered_by_max_snps                 4510           1782         123340
filtered_by_max_shared_het           1522           1064         122276
filtered_by_min_sample              79187          72731          49545
filtered_by_max_alleles              6947           2272          47273
total_filtered_loci                 47273              0          47273


## The number of loci recovered for each Sample.
## ipyrad API location: [assembly].stats_dfs.s7_samples

           sample_coverage
Patr_M1              11592
Phyp_U104            10366
Pmon_J6                324
Pmon_J7                 91
Pmon_J8                151
Pmon_J9                 95
Pmon_M6               1183
Pmon_M7                260
Pmon_M8              14981
Pmon_M9              12145
Pon_M16                145
Pon_M17                503
Pon_S1                 148
Pon_S2               14898
Ppal_J10                49
Ppal_J11               437
Ppal_M11             18381
Ppal_M12             33012
Ppal_M13             33212
Ppal_M14             20972
Ppal_M15             35658
Ppal_U105            31745
Ppal_U106            31785
Ppal_U109            25286
Ppal_U110             4915
Ppur_J16              1411


## The number of loci for which N taxa have data.
## ipyrad API location: [assembly].stats_dfs.s7_loci

    locus_coverage  sum_coverage
1                0             0
2                0             0
3                0             0
4            13030         13030
5             9000         22030
6             6642         28672
7             5149         33821
8             4146         37967
9             3108         41075
10            2307         43382
11            1657         45039
12            1169         46208
13             723         46931
14             276         47207
15              59         47266
16               5         47271
17               0         47271
18               1         47272
19               1         47273
20               0         47273
21               0         47273
22               0         47273
23               0         47273
24               0         47273
25               0         47273
26               0         47273


## The distribution of SNPs (var and pis) per locus.
## var = Number of loci with n variable sites (pis + autapomorphies)
## pis = Number of loci with n parsimony informative site (minor allele in >1 sample)
## ipyrad API location: [assembly].stats_dfs.s7_snps

     var  sum_var    pis  sum_pis
0   4189        0  15127        0
1   3420     3420   6831     6831
2   2939     9298   5044    16919
3   2550    16948   4025    28994
4   2347    26336   3330    42314
5   2298    37826   2735    55989
6   2158    50774   2271    69615
7   2120    65614   1746    81837
8   2135    82694   1477    93653
9   2042   101072   1129   103814
10  1947   120542    887   112684
11  1928   141750    700   120384
12  1851   163962    524   126672
13  1781   187115    425   132197
14  1609   209641    338   136929
15  1507   232246    241   140544
16  1378   254294    166   143200
17  1299   276377    102   144934
18  1232   298553     77   146320
19  1058   318655     40   147080
20   948   337615     24   147560
21   751   353386     14   147854
22   615   366916      9   148052
23   554   379658      5   148167
24   476   391082      3   148239
25   439   402057      0   148239
26   367   411599      1   148265
27   275   419024      0   148265
28   252   426080      2   148321
29   191   431619      0   148321
30   158   436359      0   148321
31   132   440451      0   148321
32   102   443715      0   148321
33    78   446289      0   148321
34    51   448023      0   148321
35    34   449213      0   148321
36    29   450257      0   148321
37    13   450738      0   148321
38    11   451156      0   148321
39     6   451390      0   148321
40     3   451510      0   148321


## Final Sample stats summary

           state  reads_raw  reads_passed_filter  clusters_total  clusters_hidepth  hetero_est  error_est  reads_consens  loci_in_assembly
Patr_M1        7    2763213              2762622          232481             90285    0.010512   0.002350          88869             11592
Phyp_U104      7    9478968              9476900          265986            131199    0.013391   0.002822         128318             10366
Pmon_J6        7    1431847              1431582           48426              8771    0.024645   0.003721           8294               324
Pmon_J7        7    1989313              1988870           43991              9080    0.030457   0.002163           8705                91
Pmon_J8        7    4192632              4191741          105723             22782    0.039916   0.004221          21238               151
Pmon_J9        7    2936799              2936174           59408             12641    0.019662   0.002022          12340                95
Pmon_M6        7    3658223              3657487           74537             17960    0.021742   0.004591          17348              1183
Pmon_M7        7     291169               291112           12017              2507    0.010062   0.001790           2446               260
Pmon_M8        7    6155544              6154159          272061             84568    0.012611   0.002509          82844             14981
Pmon_M9        7    2714375              2713816          197934             65900    0.009537   0.002155          64797             12145
Pon_M16        7    6179490              6178230          241795             26609    0.030559   0.003717          25010               145
Pon_M17        7    1600177              1599851           80891             11814    0.014778   0.003008          11453               503
Pon_S1         7    4978971              4977879           60391              7130    0.018757   0.002547           6759               148
Pon_S2         7    1934206              1933808          413459             64637    0.010716   0.003023          63108             14898
Ppal_J10       7    1020509              1020291           13067              3221    0.012554   0.001484           3141                49
Ppal_J11       7    5542617              5541456          147283             40509    0.012923   0.001297          39538               437
Ppal_M11       7    2231759              2231314          225576             38782    0.016695   0.004552          37643             18381
Ppal_M12       7    2391543              2391026          345950             72766    0.010485   0.002502          71099             33012
Ppal_M13       7    2667191              2666614          333599             73145    0.010369   0.002980          71500             33212
Ppal_M14       7    1870820              1870448          290549             47822    0.015213   0.004315          46489             20972
Ppal_M15       7    2106118              2105663          379727             77378    0.010444   0.002890          75482             35658
Ppal_U105      7    2945239              2944644          399266             79960    0.010839   0.003180          78010             31745
Ppal_U106      7    2230705              2230206          384307             78221    0.010729   0.002856          76382             31785
Ppal_U109      7    2203763              2203296          394004             66450    0.010863   0.002835          64867             25286
Ppal_U110      7    2096105              2095687          186767             25935    0.012225   0.002123          25293              4915
Ppur_J16       7    5419414              5418221           64321             14788    0.018655   0.002505          14408              1411
