# Supplementary material for: Relevance of ddRADseq method for species and population delimitation of closely related and widely distributed wolf spiders (Araneae, Lycosidae)
Source: Sci Rep. 2021 Jan 26;11:2177. doi: 10.1038/s41598-021-81788-2 (PMC7838170; doi:10.1038/s41598-021-81788-2)
Supplement: Supplementary file 2 — Supplementary Information 2. [file 41598_2021_81788_MOESM2_ESM.zip › Supplementary_material_2_ddRADseq_Assembly_summary/Pal_mon_OUT_m4c95_stats.txt]

## The number of loci caught by each filter.
## ipyrad API location: [assembly].stats_dfs.s7_filters

                            total_filters  applied_order  retained_loci
total_prefiltered_loci             156291              0         156291
filtered_by_rm_duplicates           12676          12676         143615
filtered_by_max_indels                 60             60         143555
filtered_by_max_snps                 3014             82         143473
filtered_by_max_shared_het           1496           1217         142256
filtered_by_min_sample             101008          91609          50647
filtered_by_max_alleles              8277           2192          48455
total_filtered_loci                 48455              0          48455


## The number of loci recovered for each Sample.
## ipyrad API location: [assembly].stats_dfs.s7_samples

           sample_coverage
Patr_M1               6714
Phyp_U104             6287
Pmon_J6                230
Pmon_J7                 80
Pmon_J8                135
Pmon_J9                 82
Pmon_M6               1021
Pmon_M7                207
Pmon_M8              12397
Pmon_M9               9963
Pon_M16                127
Pon_M17                418
Pon_S1                 150
Pon_S2               11678
Ppal_J10                42
Ppal_J11               407
Ppal_M11             19066
Ppal_M12             34048
Ppal_M13             34030
Ppal_M14             21905
Ppal_M15             36418
Ppal_U105            31276
Ppal_U106            31554
Ppal_U109            25054
Ppal_U110             4831
Ppur_J16              1199


## The number of loci for which N taxa have data.
## ipyrad API location: [assembly].stats_dfs.s7_loci

    locus_coverage  sum_coverage
1                0             0
2                0             0
3                0             0
4            15750         15750
5            10431         26181
6             7044         33225
7             5185         38410
8             3641         42051
9             2390         44441
10            1538         45979
11            1035         47014
12             787         47801
13             451         48252
14             160         48412
15              38         48450
16               3         48453
17               0         48453
18               1         48454
19               1         48455
20               0         48455
21               0         48455
22               0         48455
23               0         48455
24               0         48455
25               0         48455
26               0         48455


## The distribution of SNPs (var and pis) per locus.
## var = Number of loci with n variable sites (pis + autapomorphies)
## pis = Number of loci with n parsimony informative site (minor allele in >1 sample)
## ipyrad API location: [assembly].stats_dfs.s7_snps

     var  sum_var    pis  sum_pis
0   6327        0  20561        0
1   5352     5352   8613     8613
2   4500    14352   5802    20217
3   4007    26373   4252    32973
4   3572    40661   3205    45793
5   3507    58196   2218    56883
6   3299    77990   1606    66519
7   3074    99508   1004    73547
8   2882   122564    618    78491
9   2572   145712    320    81371
10  2061   166322    146    82831
11  1725   185297     54    83425
12  1431   202469     29    83773
13  1086   216587     18    84007
14   783   227549      6    84091
15   644   237209      1    84106
16   463   244617      1    84122
17   333   250278      1    84139
18   266   255066      0    84139
19   192   258714      0    84139
20   123   261174      0    84139
21    90   263064      0    84139
22    51   264186      0    84139
23    35   264991      0    84139
24    36   265855      0    84139
25    14   266205      0    84139
26    10   266465      0    84139
27     7   266654      0    84139
28     3   266738      0    84139
29     4   266854      0    84139
30     2   266914      0    84139
31     1   266945      0    84139
32     2   267009      0    84139
33     0   267009      0    84139
34     0   267009      0    84139
35     0   267009      0    84139
36     0   267009      0    84139
37     0   267009      0    84139
38     0   267009      0    84139
39     1   267048      0    84139


## Final Sample stats summary

           state  reads_raw  reads_passed_filter  clusters_total  clusters_hidepth  hetero_est  error_est  reads_consens  loci_in_assembly
Patr_M1        7    2763213              2762622          280953            100826    0.006224   0.001607         100531              6714
Phyp_U104      7    9478968              9476900          379548            166435    0.007515   0.001798         165709              6287
Pmon_J6        7    1431847              1431582           68539             10526    0.013854   0.002265          10304               230
Pmon_J7        7    1989313              1988870           65856             10876    0.016000   0.001299          10758                80
Pmon_J8        7    4192632              4191741          170542             30457    0.022218   0.002559          29837               135
Pmon_J9        7    2936799              2936174           81762             14836    0.008787   0.001164          14737                82
Pmon_M6        7    3658223              3657487          107323             23015    0.009342   0.002196          22866              1021
Pmon_M7        7     291169               291112           14524              2641    0.004677   0.001145           2621               207
Pmon_M8        7    6155544              6154159          345312             96777    0.007557   0.001696          96374             12397
Pmon_M9        7    2714375              2713816          245871             73281    0.005718   0.001508          72992              9963
Pon_M16        7    6179490              6178230          342665             35378    0.015978   0.001964          34940               127
Pon_M17        7    1600177              1599851          102597             13950    0.007773   0.001964          13851               418
Pon_S1         7    4978971              4977879           86205              8347    0.005772   0.001499           8277               150
Pon_S2         7    1934206              1933808          481754             71311    0.006151   0.001894          71011             11678
Ppal_J10       7    1020509              1020291           18457              3900    0.004926   0.001004           3870                42
Ppal_J11       7    5542617              5541456          208562             46816    0.009667   0.000978          46374               407
Ppal_M11       7    2231759              2231314          272235             42340    0.007746   0.002765          42135             19066
Ppal_M12       7    2391543              2391026          407909             82164    0.005541   0.001651          81858             34048
Ppal_M13       7    2667191              2666614          394376             83192    0.005636   0.001911          82918             34030
Ppal_M14       7    1870820              1870448          337147             52265    0.007578   0.002650          52003             21905
Ppal_M15       7    2106118              2105663          442665             88233    0.005774   0.001852          87838             36418
Ppal_U105      7    2945239              2944644          479292             92060    0.006209   0.002017          91637             31276
Ppal_U106      7    2230705              2230206          450377             89825    0.006195   0.001921          89431             31554
Ppal_U109      7    2203763              2203296          465023             74943    0.006190   0.001791          74564             25054
Ppal_U110      7    2096105              2095687          231786             28730    0.006984   0.001314          28566              4831
Ppur_J16       7    5419414              5418221           86034             17165    0.008836   0.001753          17064              1199
