# Supplementary material for: Relevance of ddRADseq method for species and population delimitation of closely related and widely distributed wolf spiders (Araneae, Lycosidae)
Source: Sci Rep. 2021 Jan 26;11:2177. doi: 10.1038/s41598-021-81788-2 (PMC7838170; doi:10.1038/s41598-021-81788-2)
Supplement: Supplementary file 2 — Supplementary Information 2. [file 41598_2021_81788_MOESM2_ESM.zip › Supplementary_material_2_ddRADseq_Assembly_summary/rip_out_85m3_stats.txt]

## The number of loci caught by each filter.
## ipyrad API location: [assembly].stats_dfs.s7_filters

                            total_filters  applied_order  retained_loci
total_prefiltered_loci              54818              0          54818
filtered_by_rm_duplicates            3304           3304          51514
filtered_by_max_indels               2108           2108          49406
filtered_by_max_snps                 2440           1197          48209
filtered_by_max_shared_het            706            485          47724
filtered_by_min_sample              27939          25555          22169
filtered_by_max_alleles              2768           1014          21155
total_filtered_loci                 21155              0          21155


## The number of loci recovered for each Sample.
## ipyrad API location: [assembly].stats_dfs.s7_samples

                 sample_coverage
AKO001652_Psche             2225
Ppal_U106                   6902
Prip_M18                   14283
Prip_M20                    6875
UUI0025_Pspha                934
UUI0035_Pfulv               8555
UUI0036_Pfulv              11181
UUI0037_Pfulv              11971
UUI0040_Pfulv               5365
UUI0042_Pspha               1114
UUI0046_Pspha               4481
UUI0050_Pspha               2105
UUI0051_Pripa               2636
UUI0054_Pprat               6624
UUI0056_Ppull               1369
UUI0060_Ppull               6848
UUI0062_Pprat               1896
UUI0084_Pripa               2289
UUI0086_Pripa               2334
UUI0090_Pripa               2160


## The number of loci for which N taxa have data.
## ipyrad API location: [assembly].stats_dfs.s7_loci

    locus_coverage  sum_coverage
1                0             0
2                0             0
3             8174          8174
4             4303         12477
5             2649         15126
6             1848         16974
7             1379         18353
8              992         19345
9              725         20070
10             496         20566
11             293         20859
12             162         21021
13              81         21102
14              29         21131
15              13         21144
16               6         21150
17               3         21153
18               1         21154
19               0         21154
20               1         21155


## The distribution of SNPs (var and pis) per locus.
## var = Number of loci with n variable sites (pis + autapomorphies)
## pis = Number of loci with n parsimony informative site (minor allele in >1 sample)
## ipyrad API location: [assembly].stats_dfs.s7_snps

     var  sum_var    pis  sum_pis
0    832        0  10271        0
1    883      883   2724     2724
2   1084     3051   1903     6530
3   1110     6381   1375    10655
4   1181    11105   1118    15127
5   1125    16730    841    19332
6   1170    23750    685    23442
7   1059    31163    499    26935
8    987    39059    380    29975
9    990    47969    294    32621
10   856    56529    234    34961
11   858    65967    198    37139
12   880    76527    172    39203
13   798    86901    134    40945
14   807    98199     84    42121
15   658   108069     67    43126
16   664   118693     49    43910
17   619   129216     46    44692
18   540   138936     27    45178
19   516   148740     22    45596
20   517   159080      6    45716
21   419   167879     11    45947
22   399   176657      6    46079
23   346   184615      5    46194
24   303   191887      2    46242
25   268   198587      0    46242
26   234   204671      2    46294
27   185   209666      0    46294
28   182   214762      0    46294
29   172   219750      0    46294
30   103   222840      0    46294
31    85   225475      0    46294
32    79   228003      0    46294
33    69   230280      0    46294
34    57   232218      0    46294
35    37   233513      0    46294
36    28   234521      0    46294
37    31   235668      0    46294
38    16   236276      0    46294
39     6   236510      0    46294
40     2   236590      0    46294


## Final Sample stats summary

                 state  reads_raw  reads_passed_filter  clusters_total  clusters_hidepth  hetero_est  error_est  reads_consens  loci_in_assembly
AKO001652_Psche      7    6279256              6259228           50166             26223    0.016763   0.002463          25204              2225
Ppal_U106            7    2230705              2230206          333689             70608    0.012143   0.002889          67812              6902
Prip_M18             7    4702898              4701951          245853             92164    0.013393   0.002648          89162             14283
Prip_M20             7     836782               836611           53508             21909    0.016892   0.003162          21096              6875
UUI0025_Pspha        7    2851139              2841970            9593              3696    0.025689   0.004325           3418               934
UUI0035_Pfulv        7    1473429              1468771           65109             40779    0.010338   0.002103          39741              8555
UUI0036_Pfulv        7    1977019              1970650           73236             41151    0.012763   0.002476          39954             11181
UUI0037_Pfulv        7    4149498              4136530           85819             52822    0.014439   0.002714          50985             11971
UUI0040_Pfulv        7    2888711              2879715           24745             14862    0.016939   0.003396          14289              5365
UUI0042_Pspha        7   10740928             10706654           17227              7052    0.082597   0.008127           6051              1114
UUI0046_Pspha        7    2003245              1996701           31143             18119    0.019998   0.003112          17399              4481
UUI0050_Pspha        7    2054464              2048086           15403              8443    0.024784   0.002648           8034              2105
UUI0051_Pripa        7    1128289              1124828           19176             11397    0.018368   0.002535          10966              2636
UUI0054_Pprat        7    1427200              1422425           45275             24075    0.016462   0.002606          23195              6624
UUI0056_Ppull        7    1777457              1771730           12889              5550    0.026496   0.003708           5271              1369
UUI0060_Ppull        7    1562322              1557357           48417             26001    0.015589   0.002988          25011              6848
UUI0062_Pprat        7   16822715             16767093           25290              7191    0.083695   0.008001           6100              1896
UUI0084_Pripa        7    1853632              1847545           14920              7488    0.027718   0.003921           7123              2289
UUI0086_Pripa        7     344951               343857           12162              6643    0.018542   0.003799           6411              2334
UUI0090_Pripa        7     864113               861387           15303              7376    0.024921   0.002946           7046              2160
