# Supplementary material for: Relevance of ddRADseq method for species and population delimitation of closely related and widely distributed wolf spiders (Araneae, Lycosidae)
Source: Sci Rep. 2021 Jan 26;11:2177. doi: 10.1038/s41598-021-81788-2 (PMC7838170; doi:10.1038/s41598-021-81788-2)
Supplement: Supplementary file 2 — Supplementary Information 2. [file 41598_2021_81788_MOESM2_ESM.zip › Supplementary_material_2_ddRADseq_Assembly_summary/Rip_Pal_IN_m6c85_stats.txt]

## The number of loci caught by each filter.
## ipyrad API location: [assembly].stats_dfs.s7_filters

                            total_filters  applied_order  retained_loci
total_prefiltered_loci             916605              0         916605
filtered_by_rm_duplicates           63035          63035         853570
filtered_by_max_indels               5927           5927         847643
filtered_by_max_snps                 5432           2265         845378
filtered_by_max_shared_het            888            522         844856
filtered_by_min_sample             880292         819151          25705
filtered_by_max_alleles             59550           2333          23372
total_filtered_loci                 23372              0          23372


## The number of loci recovered for each Sample.
## ipyrad API location: [assembly].stats_dfs.s7_samples

               sample_coverage
Pmon_M6                    614
Pmon_M8                   8734
Pmon_M9                   6994
Pon_S2                    8866
Ppal_M11                 10460
Ppal_M12                 16948
Ppal_M13                 17073
Ppal_M14                 11857
Ppal_M15                 17905
Ppal_U105                16820
Ppal_U106                16944
Ppal_U109                14013
Ppal_U110                 2809
Ppur_J16                   829
Prip_M18                  8427
Prip_M20                  3266
UUI0025_Pspha              461
UUI0035_Pfulv             3738
UUI0036_Pfulv             4683
UUI0037_Pfulv             5059
UUI0040_Pfulv             2391
UUI0042_Pspha              556
UUI0046_Pspha             2233
UUI0050_Pspha             1096
UUI0051_Pripa             1265
UUI0054_Pprat             3403
UUI0056_Ppull              707
UUI0060_Ppull             3553
UUI0062_Pprat             1026
UUI0084_Pripa             1104
UUI0086_Pripa             1118
UUI0090_Pripa             1129


## The number of loci for which N taxa have data.
## ipyrad API location: [assembly].stats_dfs.s7_loci

    locus_coverage  sum_coverage
1                0             0
2                0             0
3                0             0
4                0             0
5                0             0
6             6462          6462
7             4915         11377
8             3645         15022
9             2564         17586
10            1892         19478
11            1262         20740
12             796         21536
13             509         22045
14             333         22378
15             265         22643
16             211         22854
17             164         23018
18             136         23154
19              79         23233
20              60         23293
21              34         23327
22              22         23349
23              12         23361
24               8         23369
25               1         23370
26               1         23371
27               0         23371
28               0         23371
29               0         23371
30               1         23372
31               0         23372
32               0         23372


## The distribution of SNPs (var and pis) per locus.
## var = Number of loci with n variable sites (pis + autapomorphies)
## pis = Number of loci with n parsimony informative site (minor allele in >1 sample)
## ipyrad API location: [assembly].stats_dfs.s7_snps

     var  sum_var   pis  sum_pis
0    697        0  3536        0
1    935      935  2900     2900
2   1059     3053  2471     7842
3   1021     6116  1966    13740
4   1069    10392  1840    21100
5   1065    15717  1533    28765
6   1057    22059  1360    36925
7   1028    29255  1231    45542
8   1052    37671  1050    53942
9    996    46635   865    61727
10  1003    56665   806    69787
11   959    67214   734    77861
12   966    78806   562    84605
13   940    91026   486    90923
14   795   102156   397    96481
15   781   113871   361   101896
16   780   126351   280   106376
17   757   139220   225   110201
18   748   152684   206   113909
19   646   164958   149   116740
20   604   177038   118   119100
21   520   187958    78   120738
22   467   198232    83   122564
23   476   209180    38   123438
24   416   219164    33   124230
25   399   229139    23   124805
26   306   237095    15   125195
27   280   244655    11   125492
28   309   253307     4   125604
29   233   260064     3   125691
30   205   266214     3   125781
31   198   272352     1   125812
32   150   277152     3   125908
33   133   281541     1   125941
34   112   285349     0   125941
35    72   287869     0   125941
36    50   289669     0   125941
37    35   290964     0   125941
38    31   292142     0   125941
39    17   292805     0   125941
40     5   293005     0   125941


## Final Sample stats summary

               state  reads_raw  reads_passed_filter  clusters_total  clusters_hidepth  hetero_est  error_est  reads_consens  loci_in_assembly
Pmon_M6            7    3658223              3657487           53885             13021    0.027374   0.005591          12130               614
Pmon_M8            7    6155544              6154159          225545             75082    0.014638   0.002647          72496              8734
Pmon_M9            7    2714375              2713816          169647             59994    0.010813   0.002337          58186              6994
Pon_S2             7    1934206              1933808          353052             58181    0.012370   0.003103          55628              8866
Ppal_M11           7    2231759              2231314          180998             34502    0.019059   0.004514          32840             10460
Ppal_M12           7    2391543              2391026          298811             65699    0.011718   0.002671          63094             16948
Ppal_M13           7    2667191              2666614          280686             65769    0.012008   0.002898          63104             17073
Ppal_M14           7    1870820              1870448          236560             42719    0.017955   0.004560          40557             11857
Ppal_M15           7    2106118              2105663          330920             70083    0.011826   0.002954          67174             17905
Ppal_U105          7    2945239              2944644          342751             72180    0.012632   0.003243          69020             16820
Ppal_U106          7    2230705              2230206          333689             70608    0.012143   0.002889          67806             16944
Ppal_U109          7    2203763              2203296          338148             59622    0.011994   0.002855          57238             14013
Ppal_U110          7    2096105              2095687          156400             23066    0.012872   0.002237          22107              2809
Ppur_J16           7    5419414              5418221           50305             12775    0.032244   0.003467          12081               829
Prip_M18           7    4702898              4701951          245853             92164    0.013393   0.002648          89151              8427
Prip_M20           7     836782               836611           53508             21909    0.016892   0.003162          21091              3266
UUI0025_Pspha      7    2851139              2841970            9593              3696    0.025689   0.004325           3416               461
UUI0035_Pfulv      7    1473429              1468771           65109             40779    0.010338   0.002103          39737              3738
UUI0036_Pfulv      7    1977019              1970650           73236             41151    0.012763   0.002476          39949              4683
UUI0037_Pfulv      7    4149498              4136530           85819             52822    0.014439   0.002714          50980              5059
UUI0040_Pfulv      7    2888711              2879715           24745             14862    0.016939   0.003396          14289              2391
UUI0042_Pspha      7   10740928             10706654           17227              7052    0.082597   0.008127           6049               556
UUI0046_Pspha      7    2003245              1996701           31143             18119    0.019998   0.003112          17399              2233
UUI0050_Pspha      7    2054464              2048086           15403              8443    0.024784   0.002648           8033              1096
UUI0051_Pripa      7    1128289              1124828           19176             11397    0.018368   0.002535          10963              1265
UUI0054_Pprat      7    1427200              1422425           45275             24075    0.016462   0.002606          23195              3403
UUI0056_Ppull      7    1777457              1771730           12889              5550    0.026496   0.003708           5266               707
UUI0060_Ppull      7    1562322              1557357           48417             26001    0.015589   0.002988          25011              3553
UUI0062_Pprat      7   16822715             16767093           25290              7191    0.083695   0.008001           6097              1026
UUI0084_Pripa      7    1853632              1847545           14920              7488    0.027718   0.003921           7121              1104
UUI0086_Pripa      7     344951               343857           12162              6643    0.018542   0.003799           6412              1118
UUI0090_Pripa      7     864113               861387           15303              7376    0.024921   0.002946           7044              1129
