# Supplementary material for: Relevance of ddRADseq method for species and population delimitation of closely related and widely distributed wolf spiders (Araneae, Lycosidae)
Source: Sci Rep. 2021 Jan 26;11:2177. doi: 10.1038/s41598-021-81788-2 (PMC7838170; doi:10.1038/s41598-021-81788-2)
Supplement: Supplementary file 2 — Supplementary Information 2. [file 41598_2021_81788_MOESM2_ESM.zip › Supplementary_material_2_ddRADseq_Assembly_summary/Rip_Pal_m12c85_stats.txt]

## The number of loci caught by each filter.
## ipyrad API location: [assembly].stats_dfs.s7_filters

                            total_filters  applied_order  retained_loci
total_prefiltered_loci             916605              0         916605
filtered_by_rm_duplicates           63035          63035         853570
filtered_by_max_indels               1535           1535         852035
filtered_by_max_snps                 2069            994         851041
filtered_by_max_shared_het            511            410         850631
filtered_by_min_sample             909762         846900           3731
filtered_by_max_alleles             59550            585           3146
total_filtered_loci                  3146              0           3146


## The number of loci recovered for each Sample.
## ipyrad API location: [assembly].stats_dfs.s7_samples

                 sample_coverage
AKO001652_Psche              690
Patr_M1                     2477
Pmon_M6                      197
Pmon_M8                     1961
Pmon_M9                     1663
Pon_S2                      2176
Ppal_M11                    2100
Ppal_M12                    2844
Ppal_M13                    2846
Ppal_M14                    2287
Ppal_M15                    2911
Ppal_U105                   2869
Ppal_U106                   2884
Ppal_U109                   2566
Ppal_U110                    622
Ppur_J16                     280
Prip_M18                    2563
Prip_M20                    1141
UUI0003_Aacul                390
UUI0025_Pspha                143
UUI0035_Pfulv               1162
UUI0036_Pfulv               1467
UUI0037_Pfulv               1617
UUI0040_Pfulv                674
UUI0042_Pspha                178
UUI0046_Pspha                717
UUI0050_Pspha                376
UUI0051_Pripa                400
UUI0054_Pprat               1088
UUI0056_Ppull                240
UUI0060_Ppull               1147
UUI0062_Pprat                344
UUI0076_Tspin                288
UUI0084_Pripa                367
UUI0086_Pripa                350
UUI0090_Pripa                346


## The number of loci for which N taxa have data.
## ipyrad API location: [assembly].stats_dfs.s7_loci

    locus_coverage  sum_coverage
1                0             0
2                0             0
3                0             0
4                0             0
5                0             0
6                0             0
7                0             0
8                0             0
9                0             0
10               0             0
11               0             0
12             876           876
13             618          1494
14             406          1900
15             277          2177
16             238          2415
17             180          2595
18             131          2726
19             127          2853
20              94          2947
21              78          3025
22              49          3074
23              30          3104
24              19          3123
25              10          3133
26               3          3136
27               6          3142
28               3          3145
29               0          3145
30               0          3145
31               1          3146
32               0          3146
33               0          3146
34               0          3146
35               0          3146
36               0          3146


## The distribution of SNPs (var and pis) per locus.
## var = Number of loci with n variable sites (pis + autapomorphies)
## pis = Number of loci with n parsimony informative site (minor allele in >1 sample)
## ipyrad API location: [assembly].stats_dfs.s7_snps

    var  sum_var  pis  sum_pis
0    17        0  162        0
1    33       33  184      184
2    46      125  220      624
3    48      269  225     1299
4    75      569  252     2307
5    77      954  256     3587
6    93     1512  225     4937
7   104     2240  223     6498
8    92     2976  185     7978
9    94     3822  171     9517
10  106     4882  186    11377
11  122     6224  171    13258
12  125     7724  111    14590
13  119     9271  110    16020
14   99    10657   93    17322
15  142    12787   68    18342
16  109    14531   53    19190
17  112    16435   64    20278
18  126    18703   43    21052
19  113    20850   29    21603
20  130    23450   28    22163
21  118    25928   26    22709
22   89    27886   18    23105
23  107    30347   13    23404
24   95    32627   10    23644
25  100    35127    6    23794
26   95    37597    6    23950
27   81    39784    3    24031
28   70    41744    0    24031
29   68    43716    3    24118
30   59    45486    0    24118
31   51    47067    0    24118
32   51    48699    1    24150
33   44    50151    1    24183
34   38    51443    0    24183
35   30    52493    0    24183
36   17    53105    0    24183
37   24    53993    0    24183
38   19    54715    0    24183
39    6    54949    0    24183
40    2    55029    0    24183


## Final Sample stats summary

                 state  reads_raw  reads_passed_filter  clusters_total  clusters_hidepth  hetero_est  error_est  reads_consens  loci_in_assembly
AKO001652_Psche      7    6279256              6259228           50166             26223    0.016763   0.002463          25203               690
Patr_M1              7    2763213              2762622          201594             81724    0.012156   0.002572          79308              2477
Pmon_M6              7    3658223              3657487           53885             13021    0.027374   0.005591          12130               197
Pmon_M8              7    6155544              6154159          225545             75082    0.014638   0.002647          72496              1961
Pmon_M9              7    2714375              2713816          169647             59994    0.010813   0.002337          58186              1663
Pon_S2               7    1934206              1933808          353052             58181    0.012370   0.003103          55628              2176
Ppal_M11             7    2231759              2231314          180998             34502    0.019059   0.004514          32840              2100
Ppal_M12             7    2391543              2391026          298811             65699    0.011718   0.002671          63094              2844
Ppal_M13             7    2667191              2666614          280686             65769    0.012008   0.002898          63104              2846
Ppal_M14             7    1870820              1870448          236560             42719    0.017955   0.004560          40557              2287
Ppal_M15             7    2106118              2105663          330920             70083    0.011826   0.002954          67174              2911
Ppal_U105            7    2945239              2944644          342751             72180    0.012632   0.003243          69020              2869
Ppal_U106            7    2230705              2230206          333689             70608    0.012143   0.002889          67806              2884
Ppal_U109            7    2203763              2203296          338148             59622    0.011994   0.002855          57238              2566
Ppal_U110            7    2096105              2095687          156400             23066    0.012872   0.002237          22107               622
Ppur_J16             7    5419414              5418221           50305             12775    0.032244   0.003467          12081               280
Prip_M18             7    4702898              4701951          245853             92164    0.013393   0.002648          89151              2563
Prip_M20             7     836782               836611           53508             21909    0.016892   0.003162          21091              1141
UUI0003_Aacul        7    4440850              4426101          173985            111425    0.016394   0.002375         106791               390
UUI0025_Pspha        7    2851139              2841970            9593              3696    0.025689   0.004325           3416               143
UUI0035_Pfulv        7    1473429              1468771           65109             40779    0.010338   0.002103          39737              1162
UUI0036_Pfulv        7    1977019              1970650           73236             41151    0.012763   0.002476          39949              1467
UUI0037_Pfulv        7    4149498              4136530           85819             52822    0.014439   0.002714          50980              1617
UUI0040_Pfulv        7    2888711              2879715           24745             14862    0.016939   0.003396          14289               674
UUI0042_Pspha        7   10740928             10706654           17227              7052    0.082597   0.008127           6049               178
UUI0046_Pspha        7    2003245              1996701           31143             18119    0.019998   0.003112          17399               717
UUI0050_Pspha        7    2054464              2048086           15403              8443    0.024784   0.002648           8033               376
UUI0051_Pripa        7    1128289              1124828           19176             11397    0.018368   0.002535          10963               400
UUI0054_Pprat        7    1427200              1422425           45275             24075    0.016462   0.002606          23195              1088
UUI0056_Ppull        7    1777457              1771730           12889              5550    0.026496   0.003708           5266               240
UUI0060_Ppull        7    1562322              1557357           48417             26001    0.015589   0.002988          25011              1147
UUI0062_Pprat        7   16822715             16767093           25290              7191    0.083695   0.008001           6097               344
UUI0076_Tspin        7    1437121              1432641           75033             41949    0.015237   0.002760          40400               288
UUI0084_Pripa        7    1853632              1847545           14920              7488    0.027718   0.003921           7121               367
UUI0086_Pripa        7     344951               343857           12162              6643    0.018542   0.003799           6412               350
UUI0090_Pripa        7     864113               861387           15303              7376    0.024921   0.002946           7044               346
