# Supplementary material for: Relevance of ddRADseq method for species and population delimitation of closely related and widely distributed wolf spiders (Araneae, Lycosidae)
Source: Sci Rep. 2021 Jan 26;11:2177. doi: 10.1038/s41598-021-81788-2 (PMC7838170; doi:10.1038/s41598-021-81788-2)
Supplement: Supplementary file 2 — Supplementary Information 2. [file 41598_2021_81788_MOESM2_ESM.zip › Supplementary_material_2_ddRADseq_Assembly_summary/Rip_Pal_m15c85_stats.txt]

## The number of loci caught by each filter.
## ipyrad API location: [assembly].stats_dfs.s7_filters

                            total_filters  applied_order  retained_loci
total_prefiltered_loci             916605              0         916605
filtered_by_rm_duplicates           63035          63035         853570
filtered_by_max_indels                695            695         852875
filtered_by_max_snps                  963            448         852427
filtered_by_max_shared_het            430            382         852045
filtered_by_min_sample             913703         850533           1512
filtered_by_max_alleles             59550            250           1262
total_filtered_loci                  1262              0           1262


## The number of loci recovered for each Sample.
## ipyrad API location: [assembly].stats_dfs.s7_samples

                 sample_coverage
AKO001652_Psche              462
Patr_M1                     1086
Pmon_M6                       63
Pmon_M8                      731
Pmon_M9                      576
Pon_S2                       926
Ppal_M11                     887
Ppal_M12                    1189
Ppal_M13                    1196
Ppal_M14                     960
Ppal_M15                    1220
Ppal_U105                   1211
Ppal_U106                   1200
Ppal_U109                   1105
Ppal_U110                    246
Ppur_J16                     134
Prip_M18                    1181
Prip_M20                     608
UUI0003_Aacul                303
UUI0025_Pspha                 90
UUI0035_Pfulv                724
UUI0036_Pfulv                927
UUI0037_Pfulv               1018
UUI0040_Pfulv                445
UUI0042_Pspha                114
UUI0046_Pspha                479
UUI0050_Pspha                253
UUI0051_Pripa                260
UUI0054_Pprat                737
UUI0056_Ppull                172
UUI0060_Ppull                747
UUI0062_Pprat                237
UUI0076_Tspin                237
UUI0084_Pripa                244
UUI0086_Pripa                207
UUI0090_Pripa                223


## The number of loci for which N taxa have data.
## ipyrad API location: [assembly].stats_dfs.s7_loci

    locus_coverage  sum_coverage
1                0             0
2                0             0
3                0             0
4                0             0
5                0             0
6                0             0
7                0             0
8                0             0
9                0             0
10               0             0
11               0             0
12               0             0
13               0             0
14               0             0
15             288           288
16             239           527
17             180           707
18             132           839
19             129           968
20              95          1063
21              78          1141
22              49          1190
23              30          1220
24              19          1239
25              10          1249
26               3          1252
27               6          1258
28               3          1261
29               0          1261
30               0          1261
31               1          1262
32               0          1262
33               0          1262
34               0          1262
35               0          1262
36               0          1262


## The distribution of SNPs (var and pis) per locus.
## var = Number of loci with n variable sites (pis + autapomorphies)
## pis = Number of loci with n parsimony informative site (minor allele in >1 sample)
## ipyrad API location: [assembly].stats_dfs.s7_snps

    var  sum_var  pis  sum_pis
0     6        0   54        0
1    11       11   54       54
2    13       37   80      214
3    19       94   85      469
4    22      182  101      873
5    28      322  106     1403
6    25      472  101     2009
7    32      696   98     2695
8    36      984   73     3279
9    39     1335   68     3891
10   44     1775   72     4611
11   46     2281   77     5458
12   54     2929   43     5974
13   55     3644   51     6637
14   45     4274   45     7267
15   51     5039   31     7732
16   44     5743   22     8084
17   56     6695   26     8526
18   54     7667   21     8904
19   39     8408   12     9132
20   60     9608   11     9352
21   48    10616    7     9499
22   43    11562    4     9587
23   38    12436    6     9725
24   37    13324    4     9821
25   50    14574    3     9896
26   43    15692    3     9974
27   24    16340    2    10028
28   22    16956    1    10056
29   26    17710    0    10056
30   21    18340    0    10056
31   25    19115    0    10056
32   25    19915    1    10088
33   18    20509    0    10088
34   17    21087    0    10088
35   16    21647    0    10088
36   10    22007    0    10088
37    8    22303    0    10088
38    7    22569    0    10088
39    5    22764    0    10088


## Final Sample stats summary

                 state  reads_raw  reads_passed_filter  clusters_total  clusters_hidepth  hetero_est  error_est  reads_consens  loci_in_assembly
AKO001652_Psche      7    6279256              6259228           50166             26223    0.016763   0.002463          25203               462
Patr_M1              7    2763213              2762622          201594             81724    0.012156   0.002572          79308              1086
Pmon_M6              7    3658223              3657487           53885             13021    0.027374   0.005591          12130                63
Pmon_M8              7    6155544              6154159          225545             75082    0.014638   0.002647          72496               731
Pmon_M9              7    2714375              2713816          169647             59994    0.010813   0.002337          58186               576
Pon_S2               7    1934206              1933808          353052             58181    0.012370   0.003103          55628               926
Ppal_M11             7    2231759              2231314          180998             34502    0.019059   0.004514          32840               887
Ppal_M12             7    2391543              2391026          298811             65699    0.011718   0.002671          63094              1189
Ppal_M13             7    2667191              2666614          280686             65769    0.012008   0.002898          63104              1196
Ppal_M14             7    1870820              1870448          236560             42719    0.017955   0.004560          40557               960
Ppal_M15             7    2106118              2105663          330920             70083    0.011826   0.002954          67174              1220
Ppal_U105            7    2945239              2944644          342751             72180    0.012632   0.003243          69020              1211
Ppal_U106            7    2230705              2230206          333689             70608    0.012143   0.002889          67806              1200
Ppal_U109            7    2203763              2203296          338148             59622    0.011994   0.002855          57238              1105
Ppal_U110            7    2096105              2095687          156400             23066    0.012872   0.002237          22107               246
Ppur_J16             7    5419414              5418221           50305             12775    0.032244   0.003467          12081               134
Prip_M18             7    4702898              4701951          245853             92164    0.013393   0.002648          89151              1181
Prip_M20             7     836782               836611           53508             21909    0.016892   0.003162          21091               608
UUI0003_Aacul        7    4440850              4426101          173985            111425    0.016394   0.002375         106791               303
UUI0025_Pspha        7    2851139              2841970            9593              3696    0.025689   0.004325           3416                90
UUI0035_Pfulv        7    1473429              1468771           65109             40779    0.010338   0.002103          39737               724
UUI0036_Pfulv        7    1977019              1970650           73236             41151    0.012763   0.002476          39949               927
UUI0037_Pfulv        7    4149498              4136530           85819             52822    0.014439   0.002714          50980              1018
UUI0040_Pfulv        7    2888711              2879715           24745             14862    0.016939   0.003396          14289               445
UUI0042_Pspha        7   10740928             10706654           17227              7052    0.082597   0.008127           6049               114
UUI0046_Pspha        7    2003245              1996701           31143             18119    0.019998   0.003112          17399               479
UUI0050_Pspha        7    2054464              2048086           15403              8443    0.024784   0.002648           8033               253
UUI0051_Pripa        7    1128289              1124828           19176             11397    0.018368   0.002535          10963               260
UUI0054_Pprat        7    1427200              1422425           45275             24075    0.016462   0.002606          23195               737
UUI0056_Ppull        7    1777457              1771730           12889              5550    0.026496   0.003708           5266               172
UUI0060_Ppull        7    1562322              1557357           48417             26001    0.015589   0.002988          25011               747
UUI0062_Pprat        7   16822715             16767093           25290              7191    0.083695   0.008001           6097               237
UUI0076_Tspin        7    1437121              1432641           75033             41949    0.015237   0.002760          40400               237
UUI0084_Pripa        7    1853632              1847545           14920              7488    0.027718   0.003921           7121               244
UUI0086_Pripa        7     344951               343857           12162              6643    0.018542   0.003799           6412               207
UUI0090_Pripa        7     864113               861387           15303              7376    0.024921   0.002946           7044               223
