# Supplementary material for: Relevance of ddRADseq method for species and population delimitation of closely related and widely distributed wolf spiders (Araneae, Lycosidae)
Source: Sci Rep. 2021 Jan 26;11:2177. doi: 10.1038/s41598-021-81788-2 (PMC7838170; doi:10.1038/s41598-021-81788-2)
Supplement: Supplementary file 2 — Supplementary Information 2. [file 41598_2021_81788_MOESM2_ESM.zip › Supplementary_material_2_ddRADseq_Assembly_summary/Rip_Pal_m18c85_stats.txt]

## The number of loci caught by each filter.
## ipyrad API location: [assembly].stats_dfs.s7_filters

                            total_filters  applied_order  retained_loci
total_prefiltered_loci             916605              0         916605
filtered_by_rm_duplicates           63035          63035         853570
filtered_by_max_indels                326            326         853244
filtered_by_max_snps                  458            194         853050
filtered_by_max_shared_het            397            377         852673
filtered_by_min_sample             915265         851977            696
filtered_by_max_alleles             59550            128            568
total_filtered_loci                   568              0            568


## The number of loci recovered for each Sample.
## ipyrad API location: [assembly].stats_dfs.s7_samples

                 sample_coverage
AKO001652_Psche              273
Patr_M1                      518
Pmon_M6                       23
Pmon_M8                      342
Pmon_M9                      263
Pon_S2                       441
Ppal_M11                     436
Ppal_M12                     546
Ppal_M13                     551
Ppal_M14                     482
Ppal_M15                     556
Ppal_U105                    561
Ppal_U106                    551
Ppal_U109                    510
Ppal_U110                    124
Ppur_J16                      65
Prip_M18                     546
Prip_M20                     319
UUI0003_Aacul                192
UUI0025_Pspha                 63
UUI0035_Pfulv                412
UUI0036_Pfulv                501
UUI0037_Pfulv                534
UUI0040_Pfulv                271
UUI0042_Pspha                 64
UUI0046_Pspha                299
UUI0050_Pspha                162
UUI0051_Pripa                154
UUI0054_Pprat                428
UUI0056_Ppull                105
UUI0060_Ppull                424
UUI0062_Pprat                149
UUI0076_Tspin                158
UUI0084_Pripa                144
UUI0086_Pripa                137
UUI0090_Pripa                133


## The number of loci for which N taxa have data.
## ipyrad API location: [assembly].stats_dfs.s7_loci

    locus_coverage  sum_coverage
1                0             0
2                0             0
3                0             0
4                0             0
5                0             0
6                0             0
7                0             0
8                0             0
9                0             0
10               0             0
11               0             0
12               0             0
13               0             0
14               0             0
15               0             0
16               0             0
17               0             0
18             142           142
19             131           273
20              95           368
21              78           446
22              49           495
23              30           525
24              19           544
25              11           555
26               3           558
27               6           564
28               3           567
29               0           567
30               0           567
31               1           568
32               0           568
33               0           568
34               0           568
35               0           568
36               0           568


## The distribution of SNPs (var and pis) per locus.
## var = Number of loci with n variable sites (pis + autapomorphies)
## pis = Number of loci with n parsimony informative site (minor allele in >1 sample)
## ipyrad API location: [assembly].stats_dfs.s7_snps

    var  sum_var  pis  sum_pis
0     1        0   27        0
1     5        5   29       29
2     8       21   38      105
3    10       51   38      219
4    13      103   42      387
5    12      163   57      672
6    11      229   39      906
7    16      341   34     1144
8    16      469   36     1432
9    11      568   37     1765
10   16      728   30     2065
11   22      970   42     2527
12   24     1258   17     2731
13   25     1583   25     3056
14   21     1877   23     3378
15   17     2132    9     3513
16   20     2452    7     3625
17   29     2945    6     3727
18   21     3323    6     3835
19   17     3646    5     3930
20   33     4306    8     4090
21   27     4873    4     4174
22   23     5379    3     4240
23   17     5770    3     4309
24   19     6226    0     4309
25   22     6776    2     4359
26   12     7088    1     4385
27   15     7493    0     4385
28   13     7857    0     4385
29   13     8234    0     4385
30    8     8474    0     4385
31    6     8660    0     4385
32   13     9076    0     4385
33    8     9340    0     4385
34    3     9442    0     4385
35    7     9687    0     4385
36    5     9867    0     4385
37    2     9941    0     4385
38    4    10093    0     4385
39    2    10171    0     4385
40    1    10211    0     4385


## Final Sample stats summary

                 state  reads_raw  reads_passed_filter  clusters_total  clusters_hidepth  hetero_est  error_est  reads_consens  loci_in_assembly
AKO001652_Psche      7    6279256              6259228           50166             26223    0.016763   0.002463          25203               273
Patr_M1              7    2763213              2762622          201594             81724    0.012156   0.002572          79308               518
Pmon_M6              7    3658223              3657487           53885             13021    0.027374   0.005591          12130                23
Pmon_M8              7    6155544              6154159          225545             75082    0.014638   0.002647          72496               342
Pmon_M9              7    2714375              2713816          169647             59994    0.010813   0.002337          58186               263
Pon_S2               7    1934206              1933808          353052             58181    0.012370   0.003103          55628               441
Ppal_M11             7    2231759              2231314          180998             34502    0.019059   0.004514          32840               436
Ppal_M12             7    2391543              2391026          298811             65699    0.011718   0.002671          63094               546
Ppal_M13             7    2667191              2666614          280686             65769    0.012008   0.002898          63104               551
Ppal_M14             7    1870820              1870448          236560             42719    0.017955   0.004560          40557               482
Ppal_M15             7    2106118              2105663          330920             70083    0.011826   0.002954          67174               556
Ppal_U105            7    2945239              2944644          342751             72180    0.012632   0.003243          69020               561
Ppal_U106            7    2230705              2230206          333689             70608    0.012143   0.002889          67806               551
Ppal_U109            7    2203763              2203296          338148             59622    0.011994   0.002855          57238               510
Ppal_U110            7    2096105              2095687          156400             23066    0.012872   0.002237          22107               124
Ppur_J16             7    5419414              5418221           50305             12775    0.032244   0.003467          12081                65
Prip_M18             7    4702898              4701951          245853             92164    0.013393   0.002648          89151               546
Prip_M20             7     836782               836611           53508             21909    0.016892   0.003162          21091               319
UUI0003_Aacul        7    4440850              4426101          173985            111425    0.016394   0.002375         106791               192
UUI0025_Pspha        7    2851139              2841970            9593              3696    0.025689   0.004325           3416                63
UUI0035_Pfulv        7    1473429              1468771           65109             40779    0.010338   0.002103          39737               412
UUI0036_Pfulv        7    1977019              1970650           73236             41151    0.012763   0.002476          39949               501
UUI0037_Pfulv        7    4149498              4136530           85819             52822    0.014439   0.002714          50980               534
UUI0040_Pfulv        7    2888711              2879715           24745             14862    0.016939   0.003396          14289               271
UUI0042_Pspha        7   10740928             10706654           17227              7052    0.082597   0.008127           6049                64
UUI0046_Pspha        7    2003245              1996701           31143             18119    0.019998   0.003112          17399               299
UUI0050_Pspha        7    2054464              2048086           15403              8443    0.024784   0.002648           8033               162
UUI0051_Pripa        7    1128289              1124828           19176             11397    0.018368   0.002535          10963               154
UUI0054_Pprat        7    1427200              1422425           45275             24075    0.016462   0.002606          23195               428
UUI0056_Ppull        7    1777457              1771730           12889              5550    0.026496   0.003708           5266               105
UUI0060_Ppull        7    1562322              1557357           48417             26001    0.015589   0.002988          25011               424
UUI0062_Pprat        7   16822715             16767093           25290              7191    0.083695   0.008001           6097               149
UUI0076_Tspin        7    1437121              1432641           75033             41949    0.015237   0.002760          40400               158
UUI0084_Pripa        7    1853632              1847545           14920              7488    0.027718   0.003921           7121               144
UUI0086_Pripa        7     344951               343857           12162              6643    0.018542   0.003799           6412               137
UUI0090_Pripa        7     864113               861387           15303              7376    0.024921   0.002946           7044               133
