# Supplementary material for: Relevance of ddRADseq method for species and population delimitation of closely related and widely distributed wolf spiders (Araneae, Lycosidae)
Source: Sci Rep. 2021 Jan 26;11:2177. doi: 10.1038/s41598-021-81788-2 (PMC7838170; doi:10.1038/s41598-021-81788-2)
Supplement: Supplementary file 2 — Supplementary Information 2. [file 41598_2021_81788_MOESM2_ESM.zip › Supplementary_material_2_ddRADseq_Assembly_summary/Rip_Pal_m22c85_stats.txt]

## The number of loci caught by each filter.
## ipyrad API location: [assembly].stats_dfs.s7_filters

                            total_filters  applied_order  retained_loci
total_prefiltered_loci             916605              0         916605
filtered_by_rm_duplicates           63035          63035         853570
filtered_by_max_indels                104            104         853466
filtered_by_max_snps                  152             46         853420
filtered_by_max_shared_het            387            377         853043
filtered_by_min_sample             916246         852891            152
filtered_by_max_alleles             59550             28            124
total_filtered_loci                   124              0            124


## The number of loci recovered for each Sample.
## ipyrad API location: [assembly].stats_dfs.s7_samples

                 sample_coverage
AKO001652_Psche               79
Patr_M1                      119
Pmon_M6                       11
Pmon_M8                       94
Pmon_M9                       73
Pon_S2                       113
Ppal_M11                     115
Ppal_M12                     123
Ppal_M13                     121
Ppal_M14                     116
Ppal_M15                     121
Ppal_U105                    124
Ppal_U106                    123
Ppal_U109                    118
Ppal_U110                     35
Ppur_J16                      25
Prip_M18                     123
Prip_M20                      87
UUI0003_Aacul                 58
UUI0025_Pspha                 20
UUI0035_Pfulv                106
UUI0036_Pfulv                118
UUI0037_Pfulv                119
UUI0040_Pfulv                 79
UUI0042_Pspha                 24
UUI0046_Pspha                 81
UUI0050_Pspha                 49
UUI0051_Pripa                 47
UUI0054_Pprat                114
UUI0056_Ppull                 33
UUI0060_Ppull                113
UUI0062_Pprat                 41
UUI0076_Tspin                 53
UUI0084_Pripa                 38
UUI0086_Pripa                 42
UUI0090_Pripa                 43


## The number of loci for which N taxa have data.
## ipyrad API location: [assembly].stats_dfs.s7_loci

    locus_coverage  sum_coverage
1                0             0
2                0             0
3                0             0
4                0             0
5                0             0
6                0             0
7                0             0
8                0             0
9                0             0
10               0             0
11               0             0
12               0             0
13               0             0
14               0             0
15               0             0
16               0             0
17               0             0
18               0             0
19               0             0
20               0             0
21               0             0
22              51            51
23              30            81
24              19           100
25              11           111
26               3           114
27               6           120
28               3           123
29               0           123
30               0           123
31               1           124
32               0           124
33               0           124
34               0           124
35               0           124
36               0           124


## The distribution of SNPs (var and pis) per locus.
## var = Number of loci with n variable sites (pis + autapomorphies)
## pis = Number of loci with n parsimony informative site (minor allele in >1 sample)
## ipyrad API location: [assembly].stats_dfs.s7_snps

    var  sum_var  pis  sum_pis
0     0        0    8        0
1     3        3    8        8
2     3        9   11       30
3     1       12   10       60
4     6       36    8       92
5     4       56   11      147
6     2       68    6      183
7     3       89   10      253
8     7      145    7      309
9     3      172    6      363
10    5      222    7      433
11    4      266    8      521
12    6      338    3      557
13    4      390    5      622
14    5      460    5      692
15    6      550    1      707
16    1      566    2      739
17    4      634    1      756
18    5      724    0      756
19    2      762    2      794
20    8      922    2      834
21    5     1027    2      876
22    5     1137    1      898
23    3     1206    0      898
24    3     1278    0      898
25    2     1328    0      898
26    4     1432    0      898
27    2     1486    0      898
28    1     1514    0      898
29    3     1601    0      898
30    3     1691    0      898
31    1     1722    0      898
32    1     1754    0      898
33    1     1787    0      898
34    2     1855    0      898
35    3     1960    0      898
36    0     1960    0      898
37    1     1997    0      898
38    1     2035    0      898
39    0     2035    0      898
40    1     2075    0      898


## Final Sample stats summary

                 state  reads_raw  reads_passed_filter  clusters_total  clusters_hidepth  hetero_est  error_est  reads_consens  loci_in_assembly
AKO001652_Psche      7    6279256              6259228           50166             26223    0.016763   0.002463          25203                79
Patr_M1              7    2763213              2762622          201594             81724    0.012156   0.002572          79308               119
Pmon_M6              7    3658223              3657487           53885             13021    0.027374   0.005591          12130                11
Pmon_M8              7    6155544              6154159          225545             75082    0.014638   0.002647          72496                94
Pmon_M9              7    2714375              2713816          169647             59994    0.010813   0.002337          58186                73
Pon_S2               7    1934206              1933808          353052             58181    0.012370   0.003103          55628               113
Ppal_M11             7    2231759              2231314          180998             34502    0.019059   0.004514          32840               115
Ppal_M12             7    2391543              2391026          298811             65699    0.011718   0.002671          63094               123
Ppal_M13             7    2667191              2666614          280686             65769    0.012008   0.002898          63104               121
Ppal_M14             7    1870820              1870448          236560             42719    0.017955   0.004560          40557               116
Ppal_M15             7    2106118              2105663          330920             70083    0.011826   0.002954          67174               121
Ppal_U105            7    2945239              2944644          342751             72180    0.012632   0.003243          69020               124
Ppal_U106            7    2230705              2230206          333689             70608    0.012143   0.002889          67806               123
Ppal_U109            7    2203763              2203296          338148             59622    0.011994   0.002855          57238               118
Ppal_U110            7    2096105              2095687          156400             23066    0.012872   0.002237          22107                35
Ppur_J16             7    5419414              5418221           50305             12775    0.032244   0.003467          12081                25
Prip_M18             7    4702898              4701951          245853             92164    0.013393   0.002648          89151               123
Prip_M20             7     836782               836611           53508             21909    0.016892   0.003162          21091                87
UUI0003_Aacul        7    4440850              4426101          173985            111425    0.016394   0.002375         106791                58
UUI0025_Pspha        7    2851139              2841970            9593              3696    0.025689   0.004325           3416                20
UUI0035_Pfulv        7    1473429              1468771           65109             40779    0.010338   0.002103          39737               106
UUI0036_Pfulv        7    1977019              1970650           73236             41151    0.012763   0.002476          39949               118
UUI0037_Pfulv        7    4149498              4136530           85819             52822    0.014439   0.002714          50980               119
UUI0040_Pfulv        7    2888711              2879715           24745             14862    0.016939   0.003396          14289                79
UUI0042_Pspha        7   10740928             10706654           17227              7052    0.082597   0.008127           6049                24
UUI0046_Pspha        7    2003245              1996701           31143             18119    0.019998   0.003112          17399                81
UUI0050_Pspha        7    2054464              2048086           15403              8443    0.024784   0.002648           8033                49
UUI0051_Pripa        7    1128289              1124828           19176             11397    0.018368   0.002535          10963                47
UUI0054_Pprat        7    1427200              1422425           45275             24075    0.016462   0.002606          23195               114
UUI0056_Ppull        7    1777457              1771730           12889              5550    0.026496   0.003708           5266                33
UUI0060_Ppull        7    1562322              1557357           48417             26001    0.015589   0.002988          25011               113
UUI0062_Pprat        7   16822715             16767093           25290              7191    0.083695   0.008001           6097                41
UUI0076_Tspin        7    1437121              1432641           75033             41949    0.015237   0.002760          40400                53
UUI0084_Pripa        7    1853632              1847545           14920              7488    0.027718   0.003921           7121                38
UUI0086_Pripa        7     344951               343857           12162              6643    0.018542   0.003799           6412                42
UUI0090_Pripa        7     864113               861387           15303              7376    0.024921   0.002946           7044                43
