# Supplementary material for: Relevance of ddRADseq method for species and population delimitation of closely related and widely distributed wolf spiders (Araneae, Lycosidae)
Source: Sci Rep. 2021 Jan 26;11:2177. doi: 10.1038/s41598-021-81788-2 (PMC7838170; doi:10.1038/s41598-021-81788-2)
Supplement: Supplementary file 2 — Supplementary Information 2. [file 41598_2021_81788_MOESM2_ESM.zip › Supplementary_material_2_ddRADseq_Assembly_summary/Rip_Pal_m3c85_stats.txt]

## The number of loci caught by each filter.
## ipyrad API location: [assembly].stats_dfs.s7_filters

                            total_filters  applied_order  retained_loci
total_prefiltered_loci             916605              0         916605
filtered_by_rm_duplicates           63035          63035         853570
filtered_by_max_indels              13369          13369         840201
filtered_by_max_snps                12631           5706         834495
filtered_by_max_shared_het           2503           1698         832797
filtered_by_min_sample             824115         764484          68313
filtered_by_max_alleles             59550           3684          64629
total_filtered_loci                 64629              0          64629


## The number of loci recovered for each Sample.
## ipyrad API location: [assembly].stats_dfs.s7_samples

                 sample_coverage
AKO001652_Psche             2138
Patr_M1                    11555
Pmon_M6                     1066
Pmon_M8                    13487
Pmon_M9                    10729
Pon_S2                     13366
Ppal_M11                   15473
Ppal_M12                   30544
Ppal_M13                   30447
Ppal_M14                   18066
Ppal_M15                   33095
Ppal_U105                  29346
Ppal_U106                  29425
Ppal_U109                  23044
Ppal_U110                   4474
Ppur_J16                    1268
Prip_M18                   15169
Prip_M20                    5964
UUI0003_Aacul                704
UUI0025_Pspha                786
UUI0035_Pfulv               7415
UUI0036_Pfulv               9587
UUI0037_Pfulv              10257
UUI0040_Pfulv               4552
UUI0042_Pspha                926
UUI0046_Pspha               3690
UUI0050_Pspha               1769
UUI0051_Pripa               2171
UUI0054_Pprat               5548
UUI0056_Ppull               1113
UUI0060_Ppull               5749
UUI0062_Pprat               1568
UUI0076_Tspin                446
UUI0084_Pripa               1938
UUI0086_Pripa               1980
UUI0090_Pripa               1824


## The number of loci for which N taxa have data.
## ipyrad API location: [assembly].stats_dfs.s7_loci

    locus_coverage  sum_coverage
1                0             0
2                0             0
3            20818         20818
4            12440         33258
5             8604         41862
6             6157         48019
7             4683         52702
8             3414         56116
9             2467         58583
10            1758         60341
11            1266         61607
12             817         62424
13             587         63011
14             391         63402
15             275         63677
16             234         63911
17             176         64087
18             130         64217
19             126         64343
20              91         64434
21              76         64510
22              49         64559
23              30         64589
24              17         64606
25              10         64616
26               3         64619
27               6         64625
28               3         64628
29               0         64628
30               0         64628
31               1         64629
32               0         64629
33               0         64629
34               0         64629
35               0         64629
36               0         64629


## The distribution of SNPs (var and pis) per locus.
## var = Number of loci with n variable sites (pis + autapomorphies)
## pis = Number of loci with n parsimony informative site (minor allele in >1 sample)
## ipyrad API location: [assembly].stats_dfs.s7_snps

     var  sum_var    pis  sum_pis
0   7557        0  31742        0
1   4833     4833   6890     6890
2   3995    12823   4769    16428
3   3386    22981   3539    27045
4   3035    35121   2999    39041
5   2904    49641   2479    51436
6   2716    65937   2100    64036
7   2578    83983   1789    76559
8   2496   103951   1507    88615
9   2363   125218   1258    99937
10  2258   147798   1046   110397
11  2189   171877    942   120759
12  2143   197593    724   129447
13  2084   224685    622   137533
14  1935   251775    490   144393
15  1808   278895    426   150783
16  1709   306239    315   155823
17  1649   334272    267   160362
18  1532   361848    207   164088
19  1432   389056    131   166577
20  1356   416176    109   168757
21  1045   438121     83   170500
22  1006   460253     65   171930
23   841   479596     45   172965
24   807   498964     31   173709
25   750   517714     18   174159
26   693   535732     15   174549
27   610   552202      8   174765
28   526   566930      2   174821
29   424   579226      5   174966
30   423   591916      1   174996
31   353   602859      1   175027
32   268   611435      3   175123
33   247   619586      1   175156
34   198   626318      0   175156
35   162   631988      0   175156
36   106   635804      0   175156
37    96   639356      0   175156
38    69   641978      0   175156
39    32   643226      0   175156
40    15   643826      0   175156


## Final Sample stats summary

                 state  reads_raw  reads_passed_filter  clusters_total  clusters_hidepth  hetero_est  error_est  reads_consens  loci_in_assembly
AKO001652_Psche      7    6279256              6259228           50166             26223    0.016763   0.002463          25203              2138
Patr_M1              7    2763213              2762622          201594             81724    0.012156   0.002572          79308             11555
Pmon_M6              7    3658223              3657487           53885             13021    0.027374   0.005591          12130              1066
Pmon_M8              7    6155544              6154159          225545             75082    0.014638   0.002647          72496             13487
Pmon_M9              7    2714375              2713816          169647             59994    0.010813   0.002337          58186             10729
Pon_S2               7    1934206              1933808          353052             58181    0.012370   0.003103          55628             13366
Ppal_M11             7    2231759              2231314          180998             34502    0.019059   0.004514          32840             15473
Ppal_M12             7    2391543              2391026          298811             65699    0.011718   0.002671          63094             30544
Ppal_M13             7    2667191              2666614          280686             65769    0.012008   0.002898          63104             30447
Ppal_M14             7    1870820              1870448          236560             42719    0.017955   0.004560          40557             18066
Ppal_M15             7    2106118              2105663          330920             70083    0.011826   0.002954          67174             33095
Ppal_U105            7    2945239              2944644          342751             72180    0.012632   0.003243          69020             29346
Ppal_U106            7    2230705              2230206          333689             70608    0.012143   0.002889          67806             29425
Ppal_U109            7    2203763              2203296          338148             59622    0.011994   0.002855          57238             23044
Ppal_U110            7    2096105              2095687          156400             23066    0.012872   0.002237          22107              4474
Ppur_J16             7    5419414              5418221           50305             12775    0.032244   0.003467          12081              1268
Prip_M18             7    4702898              4701951          245853             92164    0.013393   0.002648          89151             15169
Prip_M20             7     836782               836611           53508             21909    0.016892   0.003162          21091              5964
UUI0003_Aacul        7    4440850              4426101          173985            111425    0.016394   0.002375         106791               704
UUI0025_Pspha        7    2851139              2841970            9593              3696    0.025689   0.004325           3416               786
UUI0035_Pfulv        7    1473429              1468771           65109             40779    0.010338   0.002103          39737              7415
UUI0036_Pfulv        7    1977019              1970650           73236             41151    0.012763   0.002476          39949              9587
UUI0037_Pfulv        7    4149498              4136530           85819             52822    0.014439   0.002714          50980             10257
UUI0040_Pfulv        7    2888711              2879715           24745             14862    0.016939   0.003396          14289              4552
UUI0042_Pspha        7   10740928             10706654           17227              7052    0.082597   0.008127           6049               926
UUI0046_Pspha        7    2003245              1996701           31143             18119    0.019998   0.003112          17399              3690
UUI0050_Pspha        7    2054464              2048086           15403              8443    0.024784   0.002648           8033              1769
UUI0051_Pripa        7    1128289              1124828           19176             11397    0.018368   0.002535          10963              2171
UUI0054_Pprat        7    1427200              1422425           45275             24075    0.016462   0.002606          23195              5548
UUI0056_Ppull        7    1777457              1771730           12889              5550    0.026496   0.003708           5266              1113
UUI0060_Ppull        7    1562322              1557357           48417             26001    0.015589   0.002988          25011              5749
UUI0062_Pprat        7   16822715             16767093           25290              7191    0.083695   0.008001           6097              1568
UUI0076_Tspin        7    1437121              1432641           75033             41949    0.015237   0.002760          40400               446
UUI0084_Pripa        7    1853632              1847545           14920              7488    0.027718   0.003921           7121              1938
UUI0086_Pripa        7     344951               343857           12162              6643    0.018542   0.003799           6412              1980
UUI0090_Pripa        7     864113               861387           15303              7376    0.024921   0.002946           7044              1824
