# Supplementary material for: Relevance of ddRADseq method for species and population delimitation of closely related and widely distributed wolf spiders (Araneae, Lycosidae)
Source: Sci Rep. 2021 Jan 26;11:2177. doi: 10.1038/s41598-021-81788-2 (PMC7838170; doi:10.1038/s41598-021-81788-2)
Supplement: Supplementary file 2 — Supplementary Information 2. [file 41598_2021_81788_MOESM2_ESM.zip › Supplementary_material_2_ddRADseq_Assembly_summary/Rip_Pal_m6c85_stats.txt]

## The number of loci caught by each filter.
## ipyrad API location: [assembly].stats_dfs.s7_filters

                            total_filters  applied_order  retained_loci
total_prefiltered_loci             916605              0         916605
filtered_by_rm_duplicates           63035          63035         853570
filtered_by_max_indels               6537           6537         847033
filtered_by_max_snps                 7151           3342         843691
filtered_by_max_shared_het           1110            753         842938
filtered_by_min_sample             878342         817059          25879
filtered_by_max_alleles             59550           2263          23616
total_filtered_loci                 23616              0          23616


## The number of loci recovered for each Sample.
## ipyrad API location: [assembly].stats_dfs.s7_samples

                 sample_coverage
AKO001652_Psche             1488
Patr_M1                     7622
Pmon_M6                      594
Pmon_M8                     8611
Pmon_M9                     6851
Pon_S2                      8682
Ppal_M11                   10233
Ppal_M12                   16781
Ppal_M13                   16908
Ppal_M14                   11647
Ppal_M15                   17803
Ppal_U105                  16645
Ppal_U106                  16762
Ppal_U109                  13833
Ppal_U110                   2743
Ppur_J16                     795
Prip_M18                    8247
Prip_M20                    3184
UUI0003_Aacul                545
UUI0025_Pspha                451
UUI0035_Pfulv               3662
UUI0036_Pfulv               4547
UUI0037_Pfulv               4911
UUI0040_Pfulv               2313
UUI0042_Pspha                530
UUI0046_Pspha               2142
UUI0050_Pspha               1063
UUI0051_Pripa               1208
UUI0054_Pprat               3255
UUI0056_Ppull                665
UUI0060_Ppull               3385
UUI0062_Pprat                982
UUI0076_Tspin                376
UUI0084_Pripa               1050
UUI0086_Pripa               1092
UUI0090_Pripa               1089


## The number of loci for which N taxa have data.
## ipyrad API location: [assembly].stats_dfs.s7_loci

    locus_coverage  sum_coverage
1                0             0
2                0             0
3                0             0
4                0             0
5                0             0
6             6348          6348
7             4831         11179
8             3555         14734
9             2572         17306
10            1866         19172
11            1347         20519
12             852         21371
13             606         21977
14             399         22376
15             275         22651
16             237         22888
17             178         23066
18             131         23197
19             127         23324
20              94         23418
21              78         23496
22              49         23545
23              30         23575
24              18         23593
25              10         23603
26               3         23606
27               6         23612
28               3         23615
29               0         23615
30               0         23615
31               1         23616
32               0         23616
33               0         23616
34               0         23616
35               0         23616
36               0         23616


## The distribution of SNPs (var and pis) per locus.
## var = Number of loci with n variable sites (pis + autapomorphies)
## pis = Number of loci with n parsimony informative site (minor allele in >1 sample)
## ipyrad API location: [assembly].stats_dfs.s7_snps

    var  sum_var   pis  sum_pis
0   642        0  3350        0
1   822      822  2790     2790
2   924     2670  2458     7706
3   884     5322  2050    13856
4   913     8974  1864    21312
5   919    13569  1667    29647
6   920    19089  1448    38335
7   915    25494  1345    47750
8   967    33230  1105    56590
9   937    41663   965    65275
10  935    51013   808    73355
11  937    61320   772    81847
12  990    73200   581    88819
13  943    85459   499    95306
14  800    96659   409   101032
15  865   109634   368   106552
16  813   122642   268   110840
17  796   136174   228   114716
18  789   150376   186   118064
19  733   164303   117   120287
20  702   178343    95   122187
21  601   190964    73   123720
22  526   202536    61   125062
23  516   214404    35   125867
24  478   225876    27   126515
25  497   238301    17   126940
26  416   249117    12   127252
27  384   259485     7   127441
28  352   269341     2   127497
29  300   278041     3   127584
30  276   286321     2   127644
31  244   293885     1   127675
32  204   300413     2   127739
33  176   306221     1   127772
34  136   310845     0   127772
35  121   315080     0   127772
36   83   318068     0   127772
37   72   320732     0   127772
38   64   323164     0   127772
39   19   323905     0   127772
40    5   324105     0   127772


## Final Sample stats summary

                 state  reads_raw  reads_passed_filter  clusters_total  clusters_hidepth  hetero_est  error_est  reads_consens  loci_in_assembly
AKO001652_Psche      7    6279256              6259228           50166             26223    0.016763   0.002463          25203              1488
Patr_M1              7    2763213              2762622          201594             81724    0.012156   0.002572          79308              7622
Pmon_M6              7    3658223              3657487           53885             13021    0.027374   0.005591          12130               594
Pmon_M8              7    6155544              6154159          225545             75082    0.014638   0.002647          72496              8611
Pmon_M9              7    2714375              2713816          169647             59994    0.010813   0.002337          58186              6851
Pon_S2               7    1934206              1933808          353052             58181    0.012370   0.003103          55628              8682
Ppal_M11             7    2231759              2231314          180998             34502    0.019059   0.004514          32840             10233
Ppal_M12             7    2391543              2391026          298811             65699    0.011718   0.002671          63094             16781
Ppal_M13             7    2667191              2666614          280686             65769    0.012008   0.002898          63104             16908
Ppal_M14             7    1870820              1870448          236560             42719    0.017955   0.004560          40557             11647
Ppal_M15             7    2106118              2105663          330920             70083    0.011826   0.002954          67174             17803
Ppal_U105            7    2945239              2944644          342751             72180    0.012632   0.003243          69020             16645
Ppal_U106            7    2230705              2230206          333689             70608    0.012143   0.002889          67806             16762
Ppal_U109            7    2203763              2203296          338148             59622    0.011994   0.002855          57238             13833
Ppal_U110            7    2096105              2095687          156400             23066    0.012872   0.002237          22107              2743
Ppur_J16             7    5419414              5418221           50305             12775    0.032244   0.003467          12081               795
Prip_M18             7    4702898              4701951          245853             92164    0.013393   0.002648          89151              8247
Prip_M20             7     836782               836611           53508             21909    0.016892   0.003162          21091              3184
UUI0003_Aacul        7    4440850              4426101          173985            111425    0.016394   0.002375         106791               545
UUI0025_Pspha        7    2851139              2841970            9593              3696    0.025689   0.004325           3416               451
UUI0035_Pfulv        7    1473429              1468771           65109             40779    0.010338   0.002103          39737              3662
UUI0036_Pfulv        7    1977019              1970650           73236             41151    0.012763   0.002476          39949              4547
UUI0037_Pfulv        7    4149498              4136530           85819             52822    0.014439   0.002714          50980              4911
UUI0040_Pfulv        7    2888711              2879715           24745             14862    0.016939   0.003396          14289              2313
UUI0042_Pspha        7   10740928             10706654           17227              7052    0.082597   0.008127           6049               530
UUI0046_Pspha        7    2003245              1996701           31143             18119    0.019998   0.003112          17399              2142
UUI0050_Pspha        7    2054464              2048086           15403              8443    0.024784   0.002648           8033              1063
UUI0051_Pripa        7    1128289              1124828           19176             11397    0.018368   0.002535          10963              1208
UUI0054_Pprat        7    1427200              1422425           45275             24075    0.016462   0.002606          23195              3255
UUI0056_Ppull        7    1777457              1771730           12889              5550    0.026496   0.003708           5266               665
UUI0060_Ppull        7    1562322              1557357           48417             26001    0.015589   0.002988          25011              3385
UUI0062_Pprat        7   16822715             16767093           25290              7191    0.083695   0.008001           6097               982
UUI0076_Tspin        7    1437121              1432641           75033             41949    0.015237   0.002760          40400               376
UUI0084_Pripa        7    1853632              1847545           14920              7488    0.027718   0.003921           7121              1050
UUI0086_Pripa        7     344951               343857           12162              6643    0.018542   0.003799           6412              1092
UUI0090_Pripa        7     864113               861387           15303              7376    0.024921   0.002946           7044              1089
