# Supplementary material for: Relevance of ddRADseq method for species and population delimitation of closely related and widely distributed wolf spiders (Araneae, Lycosidae)
Source: Sci Rep. 2021 Jan 26;11:2177. doi: 10.1038/s41598-021-81788-2 (PMC7838170; doi:10.1038/s41598-021-81788-2)
Supplement: Supplementary file 2 — Supplementary Information 2. [file 41598_2021_81788_MOESM2_ESM.zip › Supplementary_material_2_ddRADseq_Assembly_summary/Rip_Pal_m9c85_stats.txt]

## The number of loci caught by each filter.
## ipyrad API location: [assembly].stats_dfs.s7_filters

                            total_filters  applied_order  retained_loci
total_prefiltered_loci             916605              0         916605
filtered_by_rm_duplicates           63035          63035         853570
filtered_by_max_indels               3412           3412         850158
filtered_by_max_snps                 4120           1979         848179
filtered_by_max_shared_het            752            535         847644
filtered_by_min_sample             899721         837444          10200
filtered_by_max_alleles             59550           1250           8950
total_filtered_loci                  8950              0           8950


## The number of loci recovered for each Sample.
## ipyrad API location: [assembly].stats_dfs.s7_samples

                 sample_coverage
AKO001652_Psche             1050
Patr_M1                     4859
Pmon_M6                      403
Pmon_M8                     5030
Pmon_M9                     4157
Pon_S2                      5075
Ppal_M11                    5177
Ppal_M12                    7412
Ppal_M13                    7468
Ppal_M14                    5709
Ppal_M15                    7709
Ppal_U105                   7449
Ppal_U106                   7485
Ppal_U109                   6478
Ppal_U110                   1459
Ppur_J16                     535
Prip_M18                    4857
Prip_M20                    1940
UUI0003_Aacul                486
UUI0025_Pspha                240
UUI0035_Pfulv               1994
UUI0036_Pfulv               2479
UUI0037_Pfulv               2652
UUI0040_Pfulv               1203
UUI0042_Pspha                321
UUI0046_Pspha               1209
UUI0050_Pspha                605
UUI0051_Pripa                705
UUI0054_Pprat               1831
UUI0056_Ppull                391
UUI0060_Ppull               1938
UUI0062_Pprat                582
UUI0076_Tspin                345
UUI0084_Pripa                614
UUI0086_Pripa                611
UUI0090_Pripa                640


## The number of loci for which N taxa have data.
## ipyrad API location: [assembly].stats_dfs.s7_loci

    locus_coverage  sum_coverage
1                0             0
2                0             0
3                0             0
4                0             0
5                0             0
6                0             0
7                0             0
8                0             0
9             2600          2600
10            1871          4471
11            1360          5831
12             860          6691
13             611          7302
14             404          7706
15             276          7982
16             238          8220
17             179          8399
18             131          8530
19             127          8657
20              94          8751
21              78          8829
22              49          8878
23              30          8908
24              19          8927
25              10          8937
26               3          8940
27               6          8946
28               3          8949
29               0          8949
30               0          8949
31               1          8950
32               0          8950
33               0          8950
34               0          8950
35               0          8950
36               0          8950


## The distribution of SNPs (var and pis) per locus.
## var = Number of loci with n variable sites (pis + autapomorphies)
## pis = Number of loci with n parsimony informative site (minor allele in >1 sample)
## ipyrad API location: [assembly].stats_dfs.s7_snps

    var  sum_var  pis  sum_pis
0    44        0  568        0
1   110      110  705      705
2   154      418  766     2237
3   204     1030  739     4454
4   225     1930  722     7342
5   259     3225  746    11072
6   287     4947  657    15014
7   312     7131  624    19382
8   328     9755  509    23454
9   345    12860  467    27657
10  358    16440  409    31747
11  370    20510  395    36092
12  363    24866  289    39560
13  379    29793  258    42914
14  301    34007  220    45994
15  391    39872  185    48769
16  326    45088  146    51105
17  338    50834  141    53502
18  358    57278  109    55464
19  327    63491   66    56718
20  316    69811   55    57818
21  284    75775   49    58847
22  234    80923   42    59771
23  267    87064   29    60438
24  218    92296   19    60894
25  262    98846   10    61144
26  240   105086   10    61404
27  184   110054    5    61539
28  198   115598    2    61595
29  160   120238    4    61711
30  158   124978    1    61741
31  140   129318    0    61741
32  106   132710    2    61805
33   98   135944    1    61838
34   82   138732    0    61838
35   69   141147    0    61838
36   51   142983    0    61838
37   53   144944    0    61838
38   37   146350    0    61838
39   12   146818    0    61838
40    2   146898    0    61838


## Final Sample stats summary

                 state  reads_raw  reads_passed_filter  clusters_total  clusters_hidepth  hetero_est  error_est  reads_consens  loci_in_assembly
AKO001652_Psche      7    6279256              6259228           50166             26223    0.016763   0.002463          25203              1050
Patr_M1              7    2763213              2762622          201594             81724    0.012156   0.002572          79308              4859
Pmon_M6              7    3658223              3657487           53885             13021    0.027374   0.005591          12130               403
Pmon_M8              7    6155544              6154159          225545             75082    0.014638   0.002647          72496              5030
Pmon_M9              7    2714375              2713816          169647             59994    0.010813   0.002337          58186              4157
Pon_S2               7    1934206              1933808          353052             58181    0.012370   0.003103          55628              5075
Ppal_M11             7    2231759              2231314          180998             34502    0.019059   0.004514          32840              5177
Ppal_M12             7    2391543              2391026          298811             65699    0.011718   0.002671          63094              7412
Ppal_M13             7    2667191              2666614          280686             65769    0.012008   0.002898          63104              7468
Ppal_M14             7    1870820              1870448          236560             42719    0.017955   0.004560          40557              5709
Ppal_M15             7    2106118              2105663          330920             70083    0.011826   0.002954          67174              7709
Ppal_U105            7    2945239              2944644          342751             72180    0.012632   0.003243          69020              7449
Ppal_U106            7    2230705              2230206          333689             70608    0.012143   0.002889          67806              7485
Ppal_U109            7    2203763              2203296          338148             59622    0.011994   0.002855          57238              6478
Ppal_U110            7    2096105              2095687          156400             23066    0.012872   0.002237          22107              1459
Ppur_J16             7    5419414              5418221           50305             12775    0.032244   0.003467          12081               535
Prip_M18             7    4702898              4701951          245853             92164    0.013393   0.002648          89151              4857
Prip_M20             7     836782               836611           53508             21909    0.016892   0.003162          21091              1940
UUI0003_Aacul        7    4440850              4426101          173985            111425    0.016394   0.002375         106791               486
UUI0025_Pspha        7    2851139              2841970            9593              3696    0.025689   0.004325           3416               240
UUI0035_Pfulv        7    1473429              1468771           65109             40779    0.010338   0.002103          39737              1994
UUI0036_Pfulv        7    1977019              1970650           73236             41151    0.012763   0.002476          39949              2479
UUI0037_Pfulv        7    4149498              4136530           85819             52822    0.014439   0.002714          50980              2652
UUI0040_Pfulv        7    2888711              2879715           24745             14862    0.016939   0.003396          14289              1203
UUI0042_Pspha        7   10740928             10706654           17227              7052    0.082597   0.008127           6049               321
UUI0046_Pspha        7    2003245              1996701           31143             18119    0.019998   0.003112          17399              1209
UUI0050_Pspha        7    2054464              2048086           15403              8443    0.024784   0.002648           8033               605
UUI0051_Pripa        7    1128289              1124828           19176             11397    0.018368   0.002535          10963               705
UUI0054_Pprat        7    1427200              1422425           45275             24075    0.016462   0.002606          23195              1831
UUI0056_Ppull        7    1777457              1771730           12889              5550    0.026496   0.003708           5266               391
UUI0060_Ppull        7    1562322              1557357           48417             26001    0.015589   0.002988          25011              1938
UUI0062_Pprat        7   16822715             16767093           25290              7191    0.083695   0.008001           6097               582
UUI0076_Tspin        7    1437121              1432641           75033             41949    0.015237   0.002760          40400               345
UUI0084_Pripa        7    1853632              1847545           14920              7488    0.027718   0.003921           7121               614
UUI0086_Pripa        7     344951               343857           12162              6643    0.018542   0.003799           6412               611
UUI0090_Pripa        7     864113               861387           15303              7376    0.024921   0.002946           7044               640
