# Supplementary material for: Relevance of ddRADseq method for species and population delimitation of closely related and widely distributed wolf spiders (Araneae, Lycosidae)
Source: Sci Rep. 2021 Jan 26;11:2177. doi: 10.1038/s41598-021-81788-2 (PMC7838170; doi:10.1038/s41598-021-81788-2)
Supplement: Supplementary file 2 — Supplementary Information 2. [file 41598_2021_81788_MOESM2_ESM.zip › Supplementary_material_2_ddRADseq_Assembly_summary/riparia_IN_m3c85_stats.txt]

## The number of loci caught by each filter.
## ipyrad API location: [assembly].stats_dfs.s7_filters

                            total_filters  applied_order  retained_loci
total_prefiltered_loci              54818              0          54818
filtered_by_rm_duplicates            3304           3304          51514
filtered_by_max_indels                250            250          51264
filtered_by_max_snps                  300             26          51238
filtered_by_max_shared_het            391            318          50920
filtered_by_min_sample              50144          47064           3856
filtered_by_max_alleles              2768            355           3501
total_filtered_loci                  3501              0           3501


## The number of loci recovered for each Sample.
## ipyrad API location: [assembly].stats_dfs.s7_samples

               sample_coverage
Prip_M18                  3386
Prip_M20                  2541
UUI0051_Pripa             1566
UUI0084_Pripa             1367
UUI0086_Pripa             1324
UUI0090_Pripa             1301


## The number of loci for which N taxa have data.
## ipyrad API location: [assembly].stats_dfs.s7_loci

   locus_coverage  sum_coverage
1               0             0
2               0             0
3            2657          2657
4             715          3372
5             120          3492
6               9          3501


## The distribution of SNPs (var and pis) per locus.
## var = Number of loci with n variable sites (pis + autapomorphies)
## pis = Number of loci with n parsimony informative site (minor allele in >1 sample)
## ipyrad API location: [assembly].stats_dfs.s7_snps

    var  sum_var   pis  sum_pis
0   459        0  2623        0
1   479      479   395      395
2   438     1355   197      789
3   401     2558    98     1083
4   324     3854    69     1359
5   242     5064    29     1504
6   211     6330    27     1666
7   164     7478    13     1757
8   128     8502     7     1813
9   124     9618    15     1948
10  101    10628     6     2008
11   80    11508     8     2096
12   59    12216     3     2132
13   47    12827     2     2158
14   39    13373     3     2200
15   43    14018     0     2200
16   31    14514     3     2248
17   21    14871     0     2248
18   22    15267     1     2266
19   27    15780     1     2285
20   13    16040     0     2285
21   12    16292     0     2285
22   11    16534     0     2285
23    5    16649     1     2308
24    5    16769     0     2308
25    2    16819     0     2308
26    1    16845     0     2308
27    3    16926     0     2308
28    3    17010     0     2308
29    2    17068     0     2308
30    0    17068     0     2308
31    0    17068     0     2308
32    2    17132     0     2308
33    0    17132     0     2308
34    1    17166     0     2308
35    0    17166     0     2308
36    0    17166     0     2308
37    1    17203     0     2308


## Final Sample stats summary

               state  reads_raw  reads_passed_filter  clusters_total  clusters_hidepth  hetero_est  error_est  reads_consens  loci_in_assembly
Prip_M18           7    4702898              4701951          245853             92164    0.013393   0.002648          89162              3386
Prip_M20           7     836782               836611           53508             21909    0.016892   0.003162          21096              2541
UUI0051_Pripa      7    1128289              1124828           19176             11397    0.018368   0.002535          10966              1566
UUI0084_Pripa      7    1853632              1847545           14920              7488    0.027718   0.003921           7123              1367
UUI0086_Pripa      7     344951               343857           12162              6643    0.018542   0.003799           6411              1324
UUI0090_Pripa      7     864113               861387           15303              7376    0.024921   0.002946           7046              1301
