# Supplementary material for: Relevance of ddRADseq method for species and population delimitation of closely related and widely distributed wolf spiders (Araneae, Lycosidae)
Source: Sci Rep. 2021 Jan 26;11:2177. doi: 10.1038/s41598-021-81788-2 (PMC7838170; doi:10.1038/s41598-021-81788-2)
Supplement: Supplementary file 2 — Supplementary Information 2. [file 41598_2021_81788_MOESM2_ESM.zip › Supplementary_material_2_ddRADseq_Assembly_summary/riparia_IN_m4c85_stats.txt]

## The number of loci caught by each filter.
## ipyrad API location: [assembly].stats_dfs.s7_filters

                            total_filters  applied_order  retained_loci
total_prefiltered_loci              54818              0          54818
filtered_by_rm_duplicates            3304           3304          51514
filtered_by_max_indels                 75             75          51439
filtered_by_max_snps                  140             10          51429
filtered_by_max_shared_het            160            128          51301
filtered_by_min_sample              53515          50280           1021
filtered_by_max_alleles              2768            176            845
total_filtered_loci                   845              0            845


## The number of loci recovered for each Sample.
## ipyrad API location: [assembly].stats_dfs.s7_samples

               sample_coverage
Prip_M18                   830
Prip_M20                   715
UUI0051_Pripa              550
UUI0084_Pripa              488
UUI0086_Pripa              438
UUI0090_Pripa              497


## The number of loci for which N taxa have data.
## ipyrad API location: [assembly].stats_dfs.s7_loci

   locus_coverage  sum_coverage
1               0             0
2               0             0
3               0             0
4             716           716
5             120           836
6               9           845


## The distribution of SNPs (var and pis) per locus.
## var = Number of loci with n variable sites (pis + autapomorphies)
## pis = Number of loci with n parsimony informative site (minor allele in >1 sample)
## ipyrad API location: [assembly].stats_dfs.s7_snps

    var  sum_var  pis  sum_pis
0    86        0  394        0
1   102      102  175      175
2    88      278  102      379
3    94      560   62      565
4    80      880   39      721
5    72     1240   16      801
6    50     1540   18      909
7    51     1897    7      958
8    37     2193    3      982
9    39     2544    8     1054
10   25     2794    5     1104
11   29     3113    7     1181
12   18     3329    1     1193
13    8     3433    2     1219
14    9     3559    2     1247
15   14     3769    0     1247
16    8     3897    1     1263
17    3     3948    0     1263
18    6     4056    1     1281
19    9     4227    1     1300
20    1     4247    0     1300
21    4     4331    0     1300
22    4     4419    0     1300
23    1     4442    1     1323
24    1     4466    0     1323
25    0     4466    0     1323
26    1     4492    0     1323
27    1     4519    0     1323
28    1     4547    0     1323
29    1     4576    0     1323
30    0     4576    0     1323
31    0     4576    0     1323
32    1     4608    0     1323
33    0     4608    0     1323
34    0     4608    0     1323
35    0     4608    0     1323
36    0     4608    0     1323
37    1     4645    0     1323


## Final Sample stats summary

               state  reads_raw  reads_passed_filter  clusters_total  clusters_hidepth  hetero_est  error_est  reads_consens  loci_in_assembly
Prip_M18           7    4702898              4701951          245853             92164    0.013393   0.002648          89162               830
Prip_M20           7     836782               836611           53508             21909    0.016892   0.003162          21096               715
UUI0051_Pripa      7    1128289              1124828           19176             11397    0.018368   0.002535          10966               550
UUI0084_Pripa      7    1853632              1847545           14920              7488    0.027718   0.003921           7123               488
UUI0086_Pripa      7     344951               343857           12162              6643    0.018542   0.003799           6411               438
UUI0090_Pripa      7     864113               861387           15303              7376    0.024921   0.002946           7046               497
