# Supplementary material for: Relevance of ddRADseq method for species and population delimitation of closely related and widely distributed wolf spiders (Araneae, Lycosidae)
Source: Sci Rep. 2021 Jan 26;11:2177. doi: 10.1038/s41598-021-81788-2 (PMC7838170; doi:10.1038/s41598-021-81788-2)
Supplement: Supplementary file 2 — Supplementary Information 2. [file 41598_2021_81788_MOESM2_ESM.zip › Supplementary_material_2_ddRADseq_Assembly_summary/riparia_IN_m5c85_stats.txt]

## The number of loci caught by each filter.
## ipyrad API location: [assembly].stats_dfs.s7_filters

                            total_filters  applied_order  retained_loci
total_prefiltered_loci              54818              0          54818
filtered_by_rm_duplicates            3304           3304          51514
filtered_by_max_indels                 37             37          51477
filtered_by_max_snps                   57              3          51474
filtered_by_max_shared_het            132            109          51365
filtered_by_min_sample              54481          51167            198
filtered_by_max_alleles              2768             69            129
total_filtered_loci                   129              0            129


## The number of loci recovered for each Sample.
## ipyrad API location: [assembly].stats_dfs.s7_samples

               sample_coverage
Prip_M18                   128
Prip_M20                   122
UUI0051_Pripa              103
UUI0084_Pripa              102
UUI0086_Pripa               94
UUI0090_Pripa              105


## The number of loci for which N taxa have data.
## ipyrad API location: [assembly].stats_dfs.s7_loci

   locus_coverage  sum_coverage
1               0             0
2               0             0
3               0             0
4               0             0
5             120           120
6               9           129


## The distribution of SNPs (var and pis) per locus.
## var = Number of loci with n variable sites (pis + autapomorphies)
## pis = Number of loci with n parsimony informative site (minor allele in >1 sample)
## ipyrad API location: [assembly].stats_dfs.s7_snps

    var  sum_var  pis  sum_pis
0    12        0   49        0
1    12       12   27       27
2    13       38   17       61
3    11       71   10       91
4    12      119    7      119
5    17      204    2      129
6     5      234    5      159
7     9      297    4      187
8     5      337    0      187
9     4      373    2      205
10    4      413    1      215
11    5      468    2      237
12    2      492    1      249
13    1      505    0      249
14    2      533    0      249
15    4      593    0      249
16    1      609    0      249
17    1      626    0      249
18    3      680    0      249
19    2      718    1      268
20    0      718    0      268
21    2      760    0      268
22    0      760    0      268
23    0      760    1      291
24    0      760    0      291
25    0      760    0      291
26    0      760    0      291
27    0      760    0      291
28    0      760    0      291
29    0      760    0      291
30    0      760    0      291
31    0      760    0      291
32    2      824    0      291


## Final Sample stats summary

               state  reads_raw  reads_passed_filter  clusters_total  clusters_hidepth  hetero_est  error_est  reads_consens  loci_in_assembly
Prip_M18           7    4702898              4701951          245853             92164    0.013393   0.002648          89162               128
Prip_M20           7     836782               836611           53508             21909    0.016892   0.003162          21096               122
UUI0051_Pripa      7    1128289              1124828           19176             11397    0.018368   0.002535          10966               103
UUI0084_Pripa      7    1853632              1847545           14920              7488    0.027718   0.003921           7123               102
UUI0086_Pripa      7     344951               343857           12162              6643    0.018542   0.003799           6411                94
UUI0090_Pripa      7     864113               861387           15303              7376    0.024921   0.002946           7046               105
