# Supplementary material for: Relevance of ddRADseq method for species and population delimitation of closely related and widely distributed wolf spiders (Araneae, Lycosidae)
Source: Sci Rep. 2021 Jan 26;11:2177. doi: 10.1038/s41598-021-81788-2 (PMC7838170; doi:10.1038/s41598-021-81788-2)
Supplement: Supplementary file 2 — Supplementary Information 2. [file 41598_2021_81788_MOESM2_ESM.zip › Supplementary_material_2_ddRADseq_Assembly_summary/riparia_IN_m6c85_stats.txt]

## The number of loci caught by each filter.
## ipyrad API location: [assembly].stats_dfs.s7_filters

                            total_filters  applied_order  retained_loci
total_prefiltered_loci              54818              0          54818
filtered_by_rm_duplicates            3304           3304          51514
filtered_by_max_indels                 14             14          51500
filtered_by_max_snps                   25              0          51500
filtered_by_max_shared_het             96             86          51414
filtered_by_min_sample              54720          51378             36
filtered_by_max_alleles              2768             27              9
total_filtered_loci                     9              0              9


## The number of loci recovered for each Sample.
## ipyrad API location: [assembly].stats_dfs.s7_samples

               sample_coverage
Prip_M18                     9
Prip_M20                     9
UUI0051_Pripa                9
UUI0084_Pripa                9
UUI0086_Pripa                9
UUI0090_Pripa                9


## The number of loci for which N taxa have data.
## ipyrad API location: [assembly].stats_dfs.s7_loci

   locus_coverage  sum_coverage
1               0             0
2               0             0
3               0             0
4               0             0
5               0             0
6               9             9


## The distribution of SNPs (var and pis) per locus.
## var = Number of loci with n variable sites (pis + autapomorphies)
## pis = Number of loci with n parsimony informative site (minor allele in >1 sample)
## ipyrad API location: [assembly].stats_dfs.s7_snps

   var  sum_var  pis  sum_pis
0    3        0    6        0
1    1        1    1        1
2    1        3    1        3
3    0        3    1        6
4    0        3    0        6
5    3       18    0        6
6    0       18    0        6
7    1       25    0        6


## Final Sample stats summary

               state  reads_raw  reads_passed_filter  clusters_total  clusters_hidepth  hetero_est  error_est  reads_consens  loci_in_assembly
Prip_M18           7    4702898              4701951          245853             92164    0.013393   0.002648          89162                 9
Prip_M20           7     836782               836611           53508             21909    0.016892   0.003162          21096                 9
UUI0051_Pripa      7    1128289              1124828           19176             11397    0.018368   0.002535          10966                 9
UUI0084_Pripa      7    1853632              1847545           14920              7488    0.027718   0.003921           7123                 9
UUI0086_Pripa      7     344951               343857           12162              6643    0.018542   0.003799           6411                 9
UUI0090_Pripa      7     864113               861387           15303              7376    0.024921   0.002946           7046                 9
