# Supplementary material for: Relevance of ddRADseq method for species and population delimitation of closely related and widely distributed wolf spiders (Araneae, Lycosidae)
Source: Sci Rep. 2021 Jan 26;11:2177. doi: 10.1038/s41598-021-81788-2 (PMC7838170; doi:10.1038/s41598-021-81788-2)
Supplement: Supplementary file 2 — Supplementary Information 2. [file 41598_2021_81788_MOESM2_ESM.zip › Supplementary_material_2_ddRADseq_Assembly_summary/riparia_out_c75m3_stats.txt]

## The number of loci caught by each filter.
## ipyrad API location: [assembly].stats_dfs.s7_filters

                            total_filters  applied_order  retained_loci
total_prefiltered_loci              68912              0          68912
filtered_by_rm_duplicates           21485          21485          47427
filtered_by_max_indels               5191           5191          42236
filtered_by_max_snps                 9656           1348          40888
filtered_by_max_shared_het            410            247          40641
filtered_by_min_sample              38717          23923          16718
filtered_by_max_alleles              2738            566          16152
total_filtered_loci                 16152              0          16152


## The number of loci recovered for each Sample.
## ipyrad API location: [assembly].stats_dfs.s7_samples

                 sample_coverage
AKO001652_Psche             1974
Ppal_U106                   6344
Prip_M18                   11497
Prip_M20                    5386
UUI0025_Pspha                659
UUI0035_Pfulv               6457
UUI0036_Pfulv               8493
UUI0037_Pfulv               9176
UUI0040_Pfulv               3996
UUI0042_Pspha                814
UUI0046_Pspha               3328
UUI0050_Pspha               1570
UUI0051_Pripa               1934
UUI0054_Pprat               5113
UUI0056_Ppull               1004
UUI0060_Ppull               5326
UUI0062_Pprat               1408
UUI0084_Pripa               1693
UUI0086_Pripa               1698
UUI0090_Pripa               1580


## The number of loci for which N taxa have data.
## ipyrad API location: [assembly].stats_dfs.s7_loci

    locus_coverage  sum_coverage
1                0             0
2                0             0
3             6067          6067
4             3214          9281
5             1977         11258
6             1469         12727
7             1093         13820
8              795         14615
9              607         15222
10             433         15655
11             247         15902
12             142         16044
13              68         16112
14              24         16136
15              10         16146
16               3         16149
17               3         16152
18               0         16152
19               0         16152
20               0         16152


## The distribution of SNPs (var and pis) per locus.
## var = Number of loci with n variable sites (pis + autapomorphies)
## pis = Number of loci with n parsimony informative site (minor allele in >1 sample)
## ipyrad API location: [assembly].stats_dfs.s7_snps

    var  sum_var   pis  sum_pis
0   574        0  7709        0
1   661      661  2134     2134
2   819     2299  1452     5038
3   830     4789  1083     8287
4   896     8373   853    11699
5   866    12703   666    15029
6   845    17773   509    18083
7   766    23135   381    20750
8   746    29103   313    23254
9   737    35736   225    25279
10  636    42096   194    27219
11  653    49279   152    28891
12  652    57103   134    30499
13  621    65176    92    31695
14  634    74052    70    32675
15  506    81642    50    33425
16  539    90266    40    34065
17  456    98018    29    34558
18  396   105146    19    34900
19  418   113088    13    35147
20  379   120668     6    35267
21  333   127661     9    35456
22  311   134503     6    35588
23  292   141219     5    35703
24  243   147051     1    35727
25  221   152576     0    35727
26  182   157308     1    35753
27  167   161817     1    35780
28  131   165485     2    35836
29  124   169081     0    35836
30  105   172231     0    35836
31   93   175114     1    35867
32   77   177578     1    35899
33   62   179624     0    35899
34   58   181596     0    35899
35   40   182996     0    35899
36   29   184040     0    35899
37   22   184854     0    35899
38   16   185462     1    35937
39   11   185891     0    35937
40    5   186091     0    35937


## Final Sample stats summary

                 state  reads_raw  reads_passed_filter  clusters_total  clusters_hidepth  hetero_est  error_est  reads_consens  loci_in_assembly
AKO001652_Psche      7    6279256              6259228           50166             26223    0.016763   0.002463          25204              1974
Ppal_U106            7    2230705              2230206          333689             70608    0.012143   0.002889          67812              6344
Prip_M18             7    4702898              4701951          245853             92164    0.013393   0.002648          89162             11497
Prip_M20             7     836782               836611           53508             21909    0.016892   0.003162          21096              5386
UUI0025_Pspha        7    2851139              2841970            9593              3696    0.025689   0.004325           3418               659
UUI0035_Pfulv        7    1473429              1468771           65109             40779    0.010338   0.002103          39741              6457
UUI0036_Pfulv        7    1977019              1970650           73236             41151    0.012763   0.002476          39954              8493
UUI0037_Pfulv        7    4149498              4136530           85819             52822    0.014439   0.002714          50985              9176
UUI0040_Pfulv        7    2888711              2879715           24745             14862    0.016939   0.003396          14289              3996
UUI0042_Pspha        7   10740928             10706654           17227              7052    0.082597   0.008127           6051               814
UUI0046_Pspha        7    2003245              1996701           31143             18119    0.019998   0.003112          17399              3328
UUI0050_Pspha        7    2054464              2048086           15403              8443    0.024784   0.002648           8034              1570
UUI0051_Pripa        7    1128289              1124828           19176             11397    0.018368   0.002535          10966              1934
UUI0054_Pprat        7    1427200              1422425           45275             24075    0.016462   0.002606          23195              5113
UUI0056_Ppull        7    1777457              1771730           12889              5550    0.026496   0.003708           5271              1004
UUI0060_Ppull        7    1562322              1557357           48417             26001    0.015589   0.002988          25011              5326
UUI0062_Pprat        7   16822715             16767093           25290              7191    0.083695   0.008001           6100              1408
UUI0084_Pripa        7    1853632              1847545           14920              7488    0.027718   0.003921           7123              1693
UUI0086_Pripa        7     344951               343857           12162              6643    0.018542   0.003799           6411              1698
UUI0090_Pripa        7     864113               861387           15303              7376    0.024921   0.002946           7046              1580
