# Supplementary material for: Relevance of ddRADseq method for species and population delimitation of closely related and widely distributed wolf spiders (Araneae, Lycosidae)
Source: Sci Rep. 2021 Jan 26;11:2177. doi: 10.1038/s41598-021-81788-2 (PMC7838170; doi:10.1038/s41598-021-81788-2)
Supplement: Supplementary file 2 — Supplementary Information 2. [file 41598_2021_81788_MOESM2_ESM.zip › Supplementary_material_2_ddRADseq_Assembly_summary/riparia_out_c80m3_stats.txt]

## The number of loci caught by each filter.
## ipyrad API location: [assembly].stats_dfs.s7_filters

                            total_filters  applied_order  retained_loci
total_prefiltered_loci              63945              0          63945
filtered_by_rm_duplicates           14088          14088          49857
filtered_by_max_indels               3862           3862          45995
filtered_by_max_snps                 6207           1404          44591
filtered_by_max_shared_het            536            328          44263
filtered_by_min_sample              35006          24922          19341
filtered_by_max_alleles              2827            736          18605
total_filtered_loci                 18605              0          18605


## The number of loci recovered for each Sample.
## ipyrad API location: [assembly].stats_dfs.s7_samples

                 sample_coverage
AKO001652_Psche             2129
Ppal_U106                   6753
Prip_M18                   12929
Prip_M20                    6107
UUI0025_Pspha                792
UUI0035_Pfulv               7485
UUI0036_Pfulv               9792
UUI0037_Pfulv              10556
UUI0040_Pfulv               4658
UUI0042_Pspha                948
UUI0046_Pspha               3906
UUI0050_Pspha               1841
UUI0051_Pripa               2281
UUI0054_Pprat               5881
UUI0056_Ppull               1172
UUI0060_Ppull               6091
UUI0062_Pprat               1634
UUI0084_Pripa               1996
UUI0086_Pripa               2011
UUI0090_Pripa               1835


## The number of loci for which N taxa have data.
## ipyrad API location: [assembly].stats_dfs.s7_loci

    locus_coverage  sum_coverage
1                0             0
2                0             0
3             7079          7079
4             3738         10817
5             2280         13097
6             1677         14774
7             1244         16018
8              892         16910
9              672         17582
10             473         18055
11             275         18330
12             153         18483
13              75         18558
14              27         18585
15              13         18598
16               4         18602
17               3         18605
18               0         18605
19               0         18605
20               0         18605


## The distribution of SNPs (var and pis) per locus.
## var = Number of loci with n variable sites (pis + autapomorphies)
## pis = Number of loci with n parsimony informative site (minor allele in >1 sample)
## ipyrad API location: [assembly].stats_dfs.s7_snps

     var  sum_var   pis  sum_pis
0    681        0  8921        0
1    750      750  2453     2453
2    937     2624  1680     5813
3    947     5465  1218     9467
4   1022     9553   987    13415
5    968    14393   748    17155
6    975    20243   603    20773
7    891    26480   432    23797
8    876    33488   348    26581
9    847    41111   260    28921
10   738    48491   214    31061
11   744    56675   172    32953
12   747    65639   152    34777
13   703    74778   107    36168
14   721    84872    78    37260
15   588    93692    59    38145
16   597   103244    50    38945
17   532   112288    41    39642
18   460   120568    23    40056
19   448   129080    20    40436
20   466   138400     7    40576
21   384   146464    14    40870
22   368   154560     8    41046
23   338   162334     3    41115
24   290   169294     2    41163
25   256   175694     0    41163
26   231   181700     1    41189
27   186   186722     1    41216
28   173   191566     1    41244
29   170   196496     1    41273
30   118   200036     0    41273
31   107   203353     0    41273
32    84   206041     1    41305
33    74   208483     0    41305
34    59   210489     0    41305
35    45   212064     0    41305
36    28   213072     0    41305
37    32   214256     0    41305
38    13   214750     0    41305
39    10   215140     0    41305
40     1   215180     0    41305


## Final Sample stats summary

                 state  reads_raw  reads_passed_filter  clusters_total  clusters_hidepth  hetero_est  error_est  reads_consens  loci_in_assembly
AKO001652_Psche      7    6279256              6259228           50166             26223    0.016763   0.002463          25204              2129
Ppal_U106            7    2230705              2230206          333689             70608    0.012143   0.002889          67812              6753
Prip_M18             7    4702898              4701951          245853             92164    0.013393   0.002648          89162             12929
Prip_M20             7     836782               836611           53508             21909    0.016892   0.003162          21096              6107
UUI0025_Pspha        7    2851139              2841970            9593              3696    0.025689   0.004325           3418               792
UUI0035_Pfulv        7    1473429              1468771           65109             40779    0.010338   0.002103          39741              7485
UUI0036_Pfulv        7    1977019              1970650           73236             41151    0.012763   0.002476          39954              9792
UUI0037_Pfulv        7    4149498              4136530           85819             52822    0.014439   0.002714          50985             10556
UUI0040_Pfulv        7    2888711              2879715           24745             14862    0.016939   0.003396          14289              4658
UUI0042_Pspha        7   10740928             10706654           17227              7052    0.082597   0.008127           6051               948
UUI0046_Pspha        7    2003245              1996701           31143             18119    0.019998   0.003112          17399              3906
UUI0050_Pspha        7    2054464              2048086           15403              8443    0.024784   0.002648           8034              1841
UUI0051_Pripa        7    1128289              1124828           19176             11397    0.018368   0.002535          10966              2281
UUI0054_Pprat        7    1427200              1422425           45275             24075    0.016462   0.002606          23195              5881
UUI0056_Ppull        7    1777457              1771730           12889              5550    0.026496   0.003708           5271              1172
UUI0060_Ppull        7    1562322              1557357           48417             26001    0.015589   0.002988          25011              6091
UUI0062_Pprat        7   16822715             16767093           25290              7191    0.083695   0.008001           6100              1634
UUI0084_Pripa        7    1853632              1847545           14920              7488    0.027718   0.003921           7123              1996
UUI0086_Pripa        7     344951               343857           12162              6643    0.018542   0.003799           6411              2011
UUI0090_Pripa        7     864113               861387           15303              7376    0.024921   0.002946           7046              1835
