# Supplementary material for: Relevance of ddRADseq method for species and population delimitation of closely related and widely distributed wolf spiders (Araneae, Lycosidae)
Source: Sci Rep. 2021 Jan 26;11:2177. doi: 10.1038/s41598-021-81788-2 (PMC7838170; doi:10.1038/s41598-021-81788-2)
Supplement: Supplementary file 2 — Supplementary Information 2. [file 41598_2021_81788_MOESM2_ESM.zip › Supplementary_material_2_ddRADseq_Assembly_summary/riparia_out_c90m3_stats.txt]

## The number of loci caught by each filter.
## ipyrad API location: [assembly].stats_dfs.s7_filters

                            total_filters  applied_order  retained_loci
total_prefiltered_loci              49192              0          49192
filtered_by_rm_duplicates             987            987          48205
filtered_by_max_indels                348            348          47857
filtered_by_max_snps                  575            426          47431
filtered_by_max_shared_het            816            693          46738
filtered_by_min_sample              25219          24362          22376
filtered_by_max_alleles              2554           1149          21227
total_filtered_loci                 21227              0          21227


## The number of loci recovered for each Sample.
## ipyrad API location: [assembly].stats_dfs.s7_samples

                 sample_coverage
AKO001652_Psche             1914
Ppal_U106                   5668
Prip_M18                   13863
Prip_M20                    6682
UUI0025_Pspha               1005
UUI0035_Pfulv               8701
UUI0036_Pfulv              11396
UUI0037_Pfulv              12159
UUI0040_Pfulv               5594
UUI0042_Pspha               1166
UUI0046_Pspha               4557
UUI0050_Pspha               2182
UUI0051_Pripa               2722
UUI0054_Pprat               6699
UUI0056_Ppull               1452
UUI0060_Ppull               6854
UUI0062_Pprat               1969
UUI0084_Pripa               2419
UUI0086_Pripa               2416
UUI0090_Pripa               2303


## The number of loci for which N taxa have data.
## ipyrad API location: [assembly].stats_dfs.s7_loci

    locus_coverage  sum_coverage
1                0             0
2                0             0
3             8278          8278
4             4392         12670
5             2657         15327
6             1818         17145
7             1349         18494
8             1016         19510
9              677         20187
10             475         20662
11             281         20943
12             161         21104
13              70         21174
14              28         21202
15              17         21219
16               5         21224
17               2         21226
18               1         21227
19               0         21227
20               0         21227


## The distribution of SNPs (var and pis) per locus.
## var = Number of loci with n variable sites (pis + autapomorphies)
## pis = Number of loci with n parsimony informative site (minor allele in >1 sample)
## ipyrad API location: [assembly].stats_dfs.s7_snps

     var  sum_var    pis  sum_pis
0    953        0  10537        0
1    999      999   2849     2849
2   1238     3475   1951     6751
3   1269     7282   1430    11041
4   1370    12762   1097    15429
5   1298    19252    829    19574
6   1325    27202    633    23372
7   1214    35700    472    26676
8   1161    44988    369    29628
9   1088    54780    284    32184
10   983    64610    203    34214
11   954    75104    168    36062
12   916    86096    123    37538
13   815    96691     92    38734
14   785   107681     61    39588
15   678   117851     57    40443
16   623   127819     29    40907
17   554   137237     17    41196
18   453   145391     12    41412
19   440   153751      8    41564
20   399   161731      2    41604
21   320   168451      2    41646
22   263   174237      1    41668
23   219   179274      1    41691
24   180   183594      0    41691
25   155   187469      0    41691
26   145   191239      0    41691
27   100   193939      0    41691
28    75   196039      0    41691
29    77   198272      0    41691
30    39   199442      0    41691
31    37   200589      0    41691
32    28   201485      0    41691
33    21   202178      0    41691
34    25   203028      0    41691
35     4   203168      0    41691
36     9   203492      0    41691
37     7   203751      0    41691
38     5   203941      0    41691
39     2   204019      0    41691
40     1   204059      0    41691


## Final Sample stats summary

                 state  reads_raw  reads_passed_filter  clusters_total  clusters_hidepth  hetero_est  error_est  reads_consens  loci_in_assembly
AKO001652_Psche      7    6279256              6259228           50166             26223    0.016763   0.002463          25204              1914
Ppal_U106            7    2230705              2230206          333689             70608    0.012143   0.002889          67812              5668
Prip_M18             7    4702898              4701951          245853             92164    0.013393   0.002648          89162             13863
Prip_M20             7     836782               836611           53508             21909    0.016892   0.003162          21096              6682
UUI0025_Pspha        7    2851139              2841970            9593              3696    0.025689   0.004325           3418              1005
UUI0035_Pfulv        7    1473429              1468771           65109             40779    0.010338   0.002103          39741              8701
UUI0036_Pfulv        7    1977019              1970650           73236             41151    0.012763   0.002476          39954             11396
UUI0037_Pfulv        7    4149498              4136530           85819             52822    0.014439   0.002714          50985             12159
UUI0040_Pfulv        7    2888711              2879715           24745             14862    0.016939   0.003396          14289              5594
UUI0042_Pspha        7   10740928             10706654           17227              7052    0.082597   0.008127           6051              1166
UUI0046_Pspha        7    2003245              1996701           31143             18119    0.019998   0.003112          17399              4557
UUI0050_Pspha        7    2054464              2048086           15403              8443    0.024784   0.002648           8034              2182
UUI0051_Pripa        7    1128289              1124828           19176             11397    0.018368   0.002535          10966              2722
UUI0054_Pprat        7    1427200              1422425           45275             24075    0.016462   0.002606          23195              6699
UUI0056_Ppull        7    1777457              1771730           12889              5550    0.026496   0.003708           5271              1452
UUI0060_Ppull        7    1562322              1557357           48417             26001    0.015589   0.002988          25011              6854
UUI0062_Pprat        7   16822715             16767093           25290              7191    0.083695   0.008001           6100              1969
UUI0084_Pripa        7    1853632              1847545           14920              7488    0.027718   0.003921           7123              2419
UUI0086_Pripa        7     344951               343857           12162              6643    0.018542   0.003799           6411              2416
UUI0090_Pripa        7     864113               861387           15303              7376    0.024921   0.002946           7046              2303
