# Supplementary material for: Relevance of ddRADseq method for species and population delimitation of closely related and widely distributed wolf spiders (Araneae, Lycosidae)
Source: Sci Rep. 2021 Jan 26;11:2177. doi: 10.1038/s41598-021-81788-2 (PMC7838170; doi:10.1038/s41598-021-81788-2)
Supplement: Supplementary file 2 — Supplementary Information 2. [file 41598_2021_81788_MOESM2_ESM.zip › Supplementary_material_2_ddRADseq_Assembly_summary/riparia_out_c95m3_stats.txt]

## The number of loci caught by each filter.
## ipyrad API location: [assembly].stats_dfs.s7_filters

                            total_filters  applied_order  retained_loci
total_prefiltered_loci              43030              0          43030
filtered_by_rm_duplicates             380            380          42650
filtered_by_max_indels                 10             10          42640
filtered_by_max_snps                   31             24          42616
filtered_by_max_shared_het            716            702          41914
filtered_by_min_sample              23801          23426          18488
filtered_by_max_alleles              1779            727          17761
total_filtered_loci                 17761              0          17761


## The number of loci recovered for each Sample.
## ipyrad API location: [assembly].stats_dfs.s7_samples

                 sample_coverage
AKO001652_Psche              951
Ppal_U106                   2878
Prip_M18                   10445
Prip_M20                    5119
UUI0025_Pspha                869
UUI0035_Pfulv               7425
UUI0036_Pfulv               9582
UUI0037_Pfulv              10154
UUI0040_Pfulv               4880
UUI0042_Pspha                964
UUI0046_Pspha               3736
UUI0050_Pspha               1809
UUI0051_Pripa               2272
UUI0054_Pprat               5274
UUI0056_Ppull               1139
UUI0060_Ppull               5215
UUI0062_Pprat               1654
UUI0084_Pripa               2053
UUI0086_Pripa               2047
UUI0090_Pripa               2001


## The number of loci for which N taxa have data.
## ipyrad API location: [assembly].stats_dfs.s7_loci

    locus_coverage  sum_coverage
1                0             0
2                0             0
3             7703          7703
4             3857         11560
5             2066         13626
6             1459         15085
7              945         16030
8              644         16674
9              443         17117
10             297         17414
11             172         17586
12              99         17685
13              44         17729
14              16         17745
15              11         17756
16               4         17760
17               1         17761
18               0         17761
19               0         17761
20               0         17761


## The distribution of SNPs (var and pis) per locus.
## var = Number of loci with n variable sites (pis + autapomorphies)
## pis = Number of loci with n parsimony informative site (minor allele in >1 sample)
## ipyrad API location: [assembly].stats_dfs.s7_snps

     var  sum_var    pis  sum_pis
0   1216        0  10161        0
1   1310     1310   2726     2726
2   1587     4484   1769     6264
3   1649     9431   1114     9606
4   1692    16199    791    12770
5   1572    24059    513    15335
6   1548    33347    276    16991
7   1334    42685    178    18237
8   1233    52549    101    19045
9   1037    61882     68    19657
10   814    70022     28    19937
11   673    77425     17    20124
12   513    83581      9    20232
13   397    88742      4    20284
14   339    93488      5    20354
15   243    97133      1    20369
16   190   100173      0    20369
17   121   102230      0    20369
18    90   103850      0    20369
19    65   105085      0    20369
20    47   106025      0    20369
21    37   106802      0    20369
22    17   107176      0    20369
23    15   107521      0    20369
24     6   107665      0    20369
25     7   107840      0    20369
26     2   107892      0    20369
27     2   107946      0    20369
28     3   108030      0    20369
29     1   108059      0    20369
30     1   108089      0    20369


## Final Sample stats summary

                 state  reads_raw  reads_passed_filter  clusters_total  clusters_hidepth  hetero_est  error_est  reads_consens  loci_in_assembly
AKO001652_Psche      7    6279256              6259228           50166             26223    0.016763   0.002463          25204               951
Ppal_U106            7    2230705              2230206          333689             70608    0.012143   0.002889          67812              2878
Prip_M18             7    4702898              4701951          245853             92164    0.013393   0.002648          89162             10445
Prip_M20             7     836782               836611           53508             21909    0.016892   0.003162          21096              5119
UUI0025_Pspha        7    2851139              2841970            9593              3696    0.025689   0.004325           3418               869
UUI0035_Pfulv        7    1473429              1468771           65109             40779    0.010338   0.002103          39741              7425
UUI0036_Pfulv        7    1977019              1970650           73236             41151    0.012763   0.002476          39954              9582
UUI0037_Pfulv        7    4149498              4136530           85819             52822    0.014439   0.002714          50985             10154
UUI0040_Pfulv        7    2888711              2879715           24745             14862    0.016939   0.003396          14289              4880
UUI0042_Pspha        7   10740928             10706654           17227              7052    0.082597   0.008127           6051               964
UUI0046_Pspha        7    2003245              1996701           31143             18119    0.019998   0.003112          17399              3736
UUI0050_Pspha        7    2054464              2048086           15403              8443    0.024784   0.002648           8034              1809
UUI0051_Pripa        7    1128289              1124828           19176             11397    0.018368   0.002535          10966              2272
UUI0054_Pprat        7    1427200              1422425           45275             24075    0.016462   0.002606          23195              5274
UUI0056_Ppull        7    1777457              1771730           12889              5550    0.026496   0.003708           5271              1139
UUI0060_Ppull        7    1562322              1557357           48417             26001    0.015589   0.002988          25011              5215
UUI0062_Pprat        7   16822715             16767093           25290              7191    0.083695   0.008001           6100              1654
UUI0084_Pripa        7    1853632              1847545           14920              7488    0.027718   0.003921           7123              2053
UUI0086_Pripa        7     344951               343857           12162              6643    0.018542   0.003799           6411              2047
UUI0090_Pripa        7     864113               861387           15303              7376    0.024921   0.002946           7046              2001
