# Supplementary material for: Relevance of ddRADseq method for species and population delimitation of closely related and widely distributed wolf spiders (Araneae, Lycosidae)
Source: Sci Rep. 2021 Jan 26;11:2177. doi: 10.1038/s41598-021-81788-2 (PMC7838170; doi:10.1038/s41598-021-81788-2)
Supplement: Supplementary file 2 — Supplementary Information 2. [file 41598_2021_81788_MOESM2_ESM.zip › Supplementary_material_2_ddRADseq_Assembly_summary/riparia_OUT_m4c85_stats.txt]

## The number of loci caught by each filter.
## ipyrad API location: [assembly].stats_dfs.s7_filters

                            total_filters  applied_order  retained_loci
total_prefiltered_loci              54818              0          54818
filtered_by_rm_duplicates            3304           3304          51514
filtered_by_max_indels               1361           1361          50153
filtered_by_max_snps                 1894            916          49237
filtered_by_max_shared_het            269            141          49096
filtered_by_min_sample              37860          35269          13827
filtered_by_max_alleles              2768            797          13030
total_filtered_loci                 13030              0          13030


## The number of loci recovered for each Sample.
## ipyrad API location: [assembly].stats_dfs.s7_samples

                 sample_coverage
AKO001652_Psche             1894
Ppal_U106                   4526
Prip_M18                    9642
Prip_M20                    4544
UUI0025_Pspha                761
UUI0035_Pfulv               6544
UUI0036_Pfulv               8557
UUI0037_Pfulv               9156
UUI0040_Pfulv               4301
UUI0042_Pspha                915
UUI0046_Pspha               3726
UUI0050_Pspha               1783
UUI0051_Pripa               2140
UUI0054_Pprat               5502
UUI0056_Ppull               1146
UUI0060_Ppull               5672
UUI0062_Pprat               1609
UUI0084_Pripa               1830
UUI0086_Pripa               1867
UUI0090_Pripa               1783


## The number of loci for which N taxa have data.
## ipyrad API location: [assembly].stats_dfs.s7_loci

    locus_coverage  sum_coverage
1                0             0
2                0             0
3                0             0
4             4326          4326
5             2659          6985
6             1851          8836
7             1381         10217
8              998         11215
9              726         11941
10             498         12439
11             295         12734
12             162         12896
13              81         12977
14              29         13006
15              13         13019
16               6         13025
17               3         13028
18               1         13029
19               0         13029
20               1         13030


## The distribution of SNPs (var and pis) per locus.
## var = Number of loci with n variable sites (pis + autapomorphies)
## pis = Number of loci with n parsimony informative site (minor allele in >1 sample)
## ipyrad API location: [assembly].stats_dfs.s7_snps

    var  sum_var   pis  sum_pis
0   224        0  2998        0
1   348      348  2250     2250
2   461     1270  1717     5684
3   531     2863  1281     9527
4   575     5163  1079    13843
5   627     8298   808    17883
6   709    12552   675    21933
7   642    17046   491    25370
8   626    22054   376    28378
9   620    27634   290    30988
10  582    33454   237    33358
11  588    39922   192    35470
12  590    47002   172    37534
13  550    54152   133    39263
14  522    61460    85    40453
15  447    68165    68    41473
16  471    75701    51    42289
17  408    82637    46    43071
18  388    89621    27    43557
19  363    96518    22    43975
20  372   103958     7    44115
21  332   110930    10    44325
22  281   117112     6    44457
23  249   122839     5    44572
24  244   128695     2    44620
25  211   133970     0    44620
26  188   138858     2    44672
27  153   142989     0    44672
28  138   146853     0    44672
29  143   151000     0    44672
30   88   153640     0    44672
31   80   156120     0    44672
32   62   158104     0    44672
33   59   160051     0    44672
34   50   161751     0    44672
35   34   162941     0    44672
36   25   163841     0    44672
37   27   164840     0    44672
38   17   165486     0    44672
39    4   165642     0    44672
40    1   165682     0    44672


## Final Sample stats summary

                 state  reads_raw  reads_passed_filter  clusters_total  clusters_hidepth  hetero_est  error_est  reads_consens  loci_in_assembly
AKO001652_Psche      7    6279256              6259228           50166             26223    0.016763   0.002463          25204              1894
Ppal_U106            7    2230705              2230206          333689             70608    0.012143   0.002889          67812              4526
Prip_M18             7    4702898              4701951          245853             92164    0.013393   0.002648          89162              9642
Prip_M20             7     836782               836611           53508             21909    0.016892   0.003162          21096              4544
UUI0025_Pspha        7    2851139              2841970            9593              3696    0.025689   0.004325           3418               761
UUI0035_Pfulv        7    1473429              1468771           65109             40779    0.010338   0.002103          39741              6544
UUI0036_Pfulv        7    1977019              1970650           73236             41151    0.012763   0.002476          39954              8557
UUI0037_Pfulv        7    4149498              4136530           85819             52822    0.014439   0.002714          50985              9156
UUI0040_Pfulv        7    2888711              2879715           24745             14862    0.016939   0.003396          14289              4301
UUI0042_Pspha        7   10740928             10706654           17227              7052    0.082597   0.008127           6051               915
UUI0046_Pspha        7    2003245              1996701           31143             18119    0.019998   0.003112          17399              3726
UUI0050_Pspha        7    2054464              2048086           15403              8443    0.024784   0.002648           8034              1783
UUI0051_Pripa        7    1128289              1124828           19176             11397    0.018368   0.002535          10966              2140
UUI0054_Pprat        7    1427200              1422425           45275             24075    0.016462   0.002606          23195              5502
UUI0056_Ppull        7    1777457              1771730           12889              5550    0.026496   0.003708           5271              1146
UUI0060_Ppull        7    1562322              1557357           48417             26001    0.015589   0.002988          25011              5672
UUI0062_Pprat        7   16822715             16767093           25290              7191    0.083695   0.008001           6100              1609
UUI0084_Pripa        7    1853632              1847545           14920              7488    0.027718   0.003921           7123              1830
UUI0086_Pripa        7     344951               343857           12162              6643    0.018542   0.003799           6411              1867
UUI0090_Pripa        7     864113               861387           15303              7376    0.024921   0.002946           7046              1783
