# Supplementary material for: Relevance of ddRADseq method for species and population delimitation of closely related and widely distributed wolf spiders (Araneae, Lycosidae)
Source: Sci Rep. 2021 Jan 26;11:2177. doi: 10.1038/s41598-021-81788-2 (PMC7838170; doi:10.1038/s41598-021-81788-2)
Supplement: Supplementary file 2 — Supplementary Information 2. [file 41598_2021_81788_MOESM2_ESM.zip › Supplementary_material_2_ddRADseq_Assembly_summary/riparia_OUT_m5c85_stats.txt]

## The number of loci caught by each filter.
## ipyrad API location: [assembly].stats_dfs.s7_filters

                            total_filters  applied_order  retained_loci
total_prefiltered_loci              54818              0          54818
filtered_by_rm_duplicates            3304           3304          51514
filtered_by_max_indels                960            960          50554
filtered_by_max_snps                 1514            740          49814
filtered_by_max_shared_het            226            111          49703
filtered_by_min_sample              43068          40338           9365
filtered_by_max_alleles              2768            636           8729
total_filtered_loci                  8729              0           8729


## The number of loci recovered for each Sample.
## ipyrad API location: [assembly].stats_dfs.s7_samples

                 sample_coverage
AKO001652_Psche             1601
Ppal_U106                   3414
Prip_M18                    7015
Prip_M20                    3353
UUI0025_Pspha                630
UUI0035_Pfulv               4978
UUI0036_Pfulv               6444
UUI0037_Pfulv               6899
UUI0040_Pfulv               3393
UUI0042_Pspha                759
UUI0046_Pspha               3057
UUI0050_Pspha               1476
UUI0051_Pripa               1760
UUI0054_Pprat               4509
UUI0056_Ppull                951
UUI0060_Ppull               4653
UUI0062_Pprat               1367
UUI0084_Pripa               1499
UUI0086_Pripa               1523
UUI0090_Pripa               1491


## The number of loci for which N taxa have data.
## ipyrad API location: [assembly].stats_dfs.s7_loci

    locus_coverage  sum_coverage
1                0             0
2                0             0
3                0             0
4                0             0
5             2669          2669
6             1853          4522
7             1385          5907
8              999          6906
9              729          7635
10             500          8135
11             298          8433
12             162          8595
13              81          8676
14              29          8705
15              13          8718
16               6          8724
17               3          8727
18               1          8728
19               0          8728
20               1          8729


## The distribution of SNPs (var and pis) per locus.
## var = Number of loci with n variable sites (pis + autapomorphies)
## pis = Number of loci with n parsimony informative site (minor allele in >1 sample)
## ipyrad API location: [assembly].stats_dfs.s7_snps

    var  sum_var   pis  sum_pis
0    92        0  1292        0
1   183      183  1342     1342
2   224      631  1142     3626
3   272     1447   941     6449
4   329     2763   845     9829
5   385     4688   669    13174
6   415     7178   544    16438
7   399     9971   418    19364
8   397    13147   331    22012
9   405    16792   253    24289
10  389    20682   206    26349
11  400    25082   171    28230
12  433    30278   149    30018
13  389    35335   121    31591
14  360    40375    78    32683
15  332    45355    59    33568
16  340    50795    51    34384
17  302    55929    42    35098
18  284    61041    25    35548
19  259    65962    20    35928
20  273    71422     7    36068
21  247    76609     9    36257
22  211    81251     6    36389
23  206    85989     4    36481
24  191    90573     2    36529
25  171    94848     0    36529
26  142    98540     2    36581
27  126   101942     0    36581
28  101   104770     0    36581
29  115   108105     0    36581
30   73   110295     0    36581
31   62   112217     0    36581
32   54   113945     0    36581
33   44   115397     0    36581
34   38   116689     0    36581
35   24   117529     0    36581
36   22   118321     0    36581
37   22   119135     0    36581
38   13   119629     0    36581
39    4   119785     0    36581
40    1   119825     0    36581


## Final Sample stats summary

                 state  reads_raw  reads_passed_filter  clusters_total  clusters_hidepth  hetero_est  error_est  reads_consens  loci_in_assembly
AKO001652_Psche      7    6279256              6259228           50166             26223    0.016763   0.002463          25204              1601
Ppal_U106            7    2230705              2230206          333689             70608    0.012143   0.002889          67812              3414
Prip_M18             7    4702898              4701951          245853             92164    0.013393   0.002648          89162              7015
Prip_M20             7     836782               836611           53508             21909    0.016892   0.003162          21096              3353
UUI0025_Pspha        7    2851139              2841970            9593              3696    0.025689   0.004325           3418               630
UUI0035_Pfulv        7    1473429              1468771           65109             40779    0.010338   0.002103          39741              4978
UUI0036_Pfulv        7    1977019              1970650           73236             41151    0.012763   0.002476          39954              6444
UUI0037_Pfulv        7    4149498              4136530           85819             52822    0.014439   0.002714          50985              6899
UUI0040_Pfulv        7    2888711              2879715           24745             14862    0.016939   0.003396          14289              3393
UUI0042_Pspha        7   10740928             10706654           17227              7052    0.082597   0.008127           6051               759
UUI0046_Pspha        7    2003245              1996701           31143             18119    0.019998   0.003112          17399              3057
UUI0050_Pspha        7    2054464              2048086           15403              8443    0.024784   0.002648           8034              1476
UUI0051_Pripa        7    1128289              1124828           19176             11397    0.018368   0.002535          10966              1760
UUI0054_Pprat        7    1427200              1422425           45275             24075    0.016462   0.002606          23195              4509
UUI0056_Ppull        7    1777457              1771730           12889              5550    0.026496   0.003708           5271               951
UUI0060_Ppull        7    1562322              1557357           48417             26001    0.015589   0.002988          25011              4653
UUI0062_Pprat        7   16822715             16767093           25290              7191    0.083695   0.008001           6100              1367
UUI0084_Pripa        7    1853632              1847545           14920              7488    0.027718   0.003921           7123              1499
UUI0086_Pripa        7     344951               343857           12162              6643    0.018542   0.003799           6411              1523
UUI0090_Pripa        7     864113               861387           15303              7376    0.024921   0.002946           7046              1491
