# Supplementary material for: Relevance of ddRADseq method for species and population delimitation of closely related and widely distributed wolf spiders (Araneae, Lycosidae)
Source: Sci Rep. 2021 Jan 26;11:2177. doi: 10.1038/s41598-021-81788-2 (PMC7838170; doi:10.1038/s41598-021-81788-2)
Supplement: Supplementary file 2 — Supplementary Information 2. [file 41598_2021_81788_MOESM2_ESM.zip › Supplementary_material_2_ddRADseq_Assembly_summary/riparia_OUT_m6c85_stats.txt]

## The number of loci caught by each filter.
## ipyrad API location: [assembly].stats_dfs.s7_filters

                            total_filters  applied_order  retained_loci
total_prefiltered_loci              54818              0          54818
filtered_by_rm_duplicates            3304           3304          51514
filtered_by_max_indels                723            723          50791
filtered_by_max_snps                 1210            584          50207
filtered_by_max_shared_het            169             73          50134
filtered_by_min_sample              46359          43527           6607
filtered_by_max_alleles              2768            525           6082
total_filtered_loci                  6082              0           6082


## The number of loci recovered for each Sample.
## ipyrad API location: [assembly].stats_dfs.s7_samples

                 sample_coverage
AKO001652_Psche             1378
Ppal_U106                   2665
Prip_M18                    5207
Prip_M20                    2615
UUI0025_Pspha                508
UUI0035_Pfulv               3787
UUI0036_Pfulv               4854
UUI0037_Pfulv               5165
UUI0040_Pfulv               2692
UUI0042_Pspha                623
UUI0046_Pspha               2460
UUI0050_Pspha               1205
UUI0051_Pripa               1418
UUI0054_Pprat               3676
UUI0056_Ppull                788
UUI0060_Ppull               3742
UUI0062_Pprat               1132
UUI0084_Pripa               1209
UUI0086_Pripa               1226
UUI0090_Pripa               1239


## The number of loci for which N taxa have data.
## ipyrad API location: [assembly].stats_dfs.s7_loci

    locus_coverage  sum_coverage
1                0             0
2                0             0
3                0             0
4                0             0
5                0             0
6             1866          1866
7             1388          3254
8             1000          4254
9              730          4984
10             500          5484
11             300          5784
12             164          5948
13              81          6029
14              29          6058
15              13          6071
16               6          6077
17               3          6080
18               1          6081
19               0          6081
20               1          6082


## The distribution of SNPs (var and pis) per locus.
## var = Number of loci with n variable sites (pis + autapomorphies)
## pis = Number of loci with n parsimony informative site (minor allele in >1 sample)
## ipyrad API location: [assembly].stats_dfs.s7_snps

    var  sum_var  pis  sum_pis
0    59        0  733        0
1   106      106  815      815
2   157      420  796     2407
3   165      915  672     4423
4   203     1727  594     6799
5   236     2907  495     9274
6   272     4539  410    11734
7   259     6352  333    14065
8   274     8544  254    16097
9   272    10992  210    17987
10  246    13452  159    19577
11  263    16345  141    21128
12  312    20089  122    22592
13  265    23534   94    23814
14  253    27076   58    24626
15  247    30781   56    25466
16  250    34781   41    26122
17  226    38623   35    26717
18  217    42529   21    27095
19  185    46044   16    27399
20  212    50284    6    27519
21  171    53875    7    27666
22  158    57351    6    27798
23  157    60962    4    27890
24  148    64514    2    27938
25  132    67814    0    27938
26  104    70518    2    27990
27   91    72975    0    27990
28   72    74991    0    27990
29   94    77717    0    27990
30   55    79367    0    27990
31   46    80793    0    27990
32   35    81913    0    27990
33   37    83134    0    27990
34   26    84018    0    27990
35   19    84683    0    27990
36   22    85475    0    27990
37   17    86104    0    27990
38   15    86674    0    27990
39    4    86830    0    27990


## Final Sample stats summary

                 state  reads_raw  reads_passed_filter  clusters_total  clusters_hidepth  hetero_est  error_est  reads_consens  loci_in_assembly
AKO001652_Psche      7    6279256              6259228           50166             26223    0.016763   0.002463          25204              1378
Ppal_U106            7    2230705              2230206          333689             70608    0.012143   0.002889          67812              2665
Prip_M18             7    4702898              4701951          245853             92164    0.013393   0.002648          89162              5207
Prip_M20             7     836782               836611           53508             21909    0.016892   0.003162          21096              2615
UUI0025_Pspha        7    2851139              2841970            9593              3696    0.025689   0.004325           3418               508
UUI0035_Pfulv        7    1473429              1468771           65109             40779    0.010338   0.002103          39741              3787
UUI0036_Pfulv        7    1977019              1970650           73236             41151    0.012763   0.002476          39954              4854
UUI0037_Pfulv        7    4149498              4136530           85819             52822    0.014439   0.002714          50985              5165
UUI0040_Pfulv        7    2888711              2879715           24745             14862    0.016939   0.003396          14289              2692
UUI0042_Pspha        7   10740928             10706654           17227              7052    0.082597   0.008127           6051               623
UUI0046_Pspha        7    2003245              1996701           31143             18119    0.019998   0.003112          17399              2460
UUI0050_Pspha        7    2054464              2048086           15403              8443    0.024784   0.002648           8034              1205
UUI0051_Pripa        7    1128289              1124828           19176             11397    0.018368   0.002535          10966              1418
UUI0054_Pprat        7    1427200              1422425           45275             24075    0.016462   0.002606          23195              3676
UUI0056_Ppull        7    1777457              1771730           12889              5550    0.026496   0.003708           5271               788
UUI0060_Ppull        7    1562322              1557357           48417             26001    0.015589   0.002988          25011              3742
UUI0062_Pprat        7   16822715             16767093           25290              7191    0.083695   0.008001           6100              1132
UUI0084_Pripa        7    1853632              1847545           14920              7488    0.027718   0.003921           7123              1209
UUI0086_Pripa        7     344951               343857           12162              6643    0.018542   0.003799           6411              1226
UUI0090_Pripa        7     864113               861387           15303              7376    0.024921   0.002946           7046              1239
