# Supplementary material for: Relevance of ddRADseq method for species and population delimitation of closely related and widely distributed wolf spiders (Araneae, Lycosidae)
Source: Sci Rep. 2021 Jan 26;11:2177. doi: 10.1038/s41598-021-81788-2 (PMC7838170; doi:10.1038/s41598-021-81788-2)
Supplement: Supplementary file 2 — Supplementary Information 2. [file 41598_2021_81788_MOESM2_ESM.zip › Supplementary_material_2_ddRADseq_Assembly_summary/STR_Rip_m10c85_stats.txt]

## The number of loci caught by each filter.
## ipyrad API location: [assembly].stats_dfs.s7_filters

                            total_filters  applied_order  retained_loci
total_prefiltered_loci              54818              0          54818
filtered_by_rm_duplicates            3304           3304          51514
filtered_by_max_indels                132            132          51382
filtered_by_max_snps                  269             98          51284
filtered_by_max_shared_het            112             57          51227
filtered_by_min_sample              53547          50363            864
filtered_by_max_alleles              2768            180            684
total_filtered_loci                   684              0            684


## The number of loci recovered for each Sample.
## ipyrad API location: [assembly].stats_dfs.s7_samples

               sample_coverage
Prip_M18                   660
Prip_M20                   456
UUI0025_Pspha              122
UUI0035_Pfulv              572
UUI0036_Pfulv              660
UUI0037_Pfulv              663
UUI0040_Pfulv              465
UUI0042_Pspha              163
UUI0046_Pspha              475
UUI0050_Pspha              280
UUI0051_Pripa              328
UUI0054_Pprat              604
UUI0056_Ppull              217
UUI0060_Ppull              609
UUI0062_Pprat              292
UUI0084_Pripa              256
UUI0086_Pripa              245
UUI0090_Pripa              298


## The number of loci for which N taxa have data.
## ipyrad API location: [assembly].stats_dfs.s7_loci

    locus_coverage  sum_coverage
1                0             0
2                0             0
3                0             0
4                0             0
5                0             0
6                0             0
7                0             0
8                0             0
9                0             0
10             377           377
11             171           548
12              88           636
13              30           666
14               8           674
15               7           681
16               1           682
17               1           683
18               1           684


## The distribution of SNPs (var and pis) per locus.
## var = Number of loci with n variable sites (pis + autapomorphies)
## pis = Number of loci with n parsimony informative site (minor allele in >1 sample)
## ipyrad API location: [assembly].stats_dfs.s7_snps

    var  sum_var  pis  sum_pis
0    14        0   71        0
1    15       15   81       81
2    28       71   90      261
3    24      143   65      456
4    34      279   75      756
5    38      469   62     1066
6    28      637   47     1348
7    40      917   38     1614
8    36     1205   29     1846
9    36     1529   25     2071
10   41     1939   20     2271
11   21     2170   20     2491
12   36     2602   14     2659
13   26     2940   14     2841
14   19     3206    7     2939
15   26     3596    6     3029
16   27     4028    8     3157
17   22     4402    2     3191
18   24     4834    5     3281
19   14     5100    1     3300
20   18     5460    3     3360
21   16     5796    0     3360
22   14     6104    1     3382
23   12     6380    0     3382
24   14     6716    0     3382
25    7     6891    0     3382
26   13     7229    0     3382
27    7     7418    0     3382
28    8     7642    0     3382
29    8     7874    0     3382
30    4     7994    0     3382
31    2     8056    0     3382
32    3     8152    0     3382
33    6     8350    0     3382
34    1     8384    0     3382
35    0     8384    0     3382
36    1     8420    0     3382
37    1     8457    0     3382


## Final Sample stats summary

               state  reads_raw  reads_passed_filter  clusters_total  clusters_hidepth  hetero_est  error_est  reads_consens  loci_in_assembly
Prip_M18           7    4702898              4701951          245853             92164    0.013393   0.002648          89162               660
Prip_M20           7     836782               836611           53508             21909    0.016892   0.003162          21096               456
UUI0025_Pspha      7    2851139              2841970            9593              3696    0.025689   0.004325           3418               122
UUI0035_Pfulv      7    1473429              1468771           65109             40779    0.010338   0.002103          39741               572
UUI0036_Pfulv      7    1977019              1970650           73236             41151    0.012763   0.002476          39954               660
UUI0037_Pfulv      7    4149498              4136530           85819             52822    0.014439   0.002714          50985               663
UUI0040_Pfulv      7    2888711              2879715           24745             14862    0.016939   0.003396          14289               465
UUI0042_Pspha      7   10740928             10706654           17227              7052    0.082597   0.008127           6051               163
UUI0046_Pspha      7    2003245              1996701           31143             18119    0.019998   0.003112          17399               475
UUI0050_Pspha      7    2054464              2048086           15403              8443    0.024784   0.002648           8034               280
UUI0051_Pripa      7    1128289              1124828           19176             11397    0.018368   0.002535          10966               328
UUI0054_Pprat      7    1427200              1422425           45275             24075    0.016462   0.002606          23195               604
UUI0056_Ppull      7    1777457              1771730           12889              5550    0.026496   0.003708           5271               217
UUI0060_Ppull      7    1562322              1557357           48417             26001    0.015589   0.002988          25011               609
UUI0062_Pprat      7   16822715             16767093           25290              7191    0.083695   0.008001           6100               292
UUI0084_Pripa      7    1853632              1847545           14920              7488    0.027718   0.003921           7123               256
UUI0086_Pripa      7     344951               343857           12162              6643    0.018542   0.003799           6411               245
UUI0090_Pripa      7     864113               861387           15303              7376    0.024921   0.002946           7046               298
