# Supplementary material for: Relevance of ddRADseq method for species and population delimitation of closely related and widely distributed wolf spiders (Araneae, Lycosidae)
Source: Sci Rep. 2021 Jan 26;11:2177. doi: 10.1038/s41598-021-81788-2 (PMC7838170; doi:10.1038/s41598-021-81788-2)
Supplement: Supplementary file 2 — Supplementary Information 2. [file 41598_2021_81788_MOESM2_ESM.zip › Supplementary_material_2_ddRADseq_Assembly_summary/STR_Rip_m4c85_stats.txt]

## The number of loci caught by each filter.
## ipyrad API location: [assembly].stats_dfs.s7_filters

                            total_filters  applied_order  retained_loci
total_prefiltered_loci              54818              0          54818
filtered_by_rm_duplicates            3304           3304          51514
filtered_by_max_indels               1168           1168          50346
filtered_by_max_snps                 1381            530          49816
filtered_by_max_shared_het            300            173          49643
filtered_by_min_sample              39599          36939          12704
filtered_by_max_alleles              2768            790          11914
total_filtered_loci                 11914              0          11914


## The number of loci recovered for each Sample.
## ipyrad API location: [assembly].stats_dfs.s7_samples

               sample_coverage
Prip_M18                  8869
Prip_M20                  4171
UUI0025_Pspha              763
UUI0035_Pfulv             6372
UUI0036_Pfulv             8307
UUI0037_Pfulv             8863
UUI0040_Pfulv             4293
UUI0042_Pspha              906
UUI0046_Pspha             3682
UUI0050_Pspha             1762
UUI0051_Pripa             2112
UUI0054_Pprat             5428
UUI0056_Ppull             1142
UUI0060_Ppull             5583
UUI0062_Pprat             1595
UUI0084_Pripa             1809
UUI0086_Pripa             1853
UUI0090_Pripa             1790


## The number of loci for which N taxa have data.
## ipyrad API location: [assembly].stats_dfs.s7_loci

    locus_coverage  sum_coverage
1                0             0
2                0             0
3                0             0
4             3994          3994
5             2508          6502
6             1850          8352
7             1338          9690
8              898         10588
9              649         11237
10             371         11608
11             171         11779
12              87         11866
13              30         11896
14               8         11904
15               7         11911
16               1         11912
17               1         11913
18               1         11914


## The distribution of SNPs (var and pis) per locus.
## var = Number of loci with n variable sites (pis + autapomorphies)
## pis = Number of loci with n parsimony informative site (minor allele in >1 sample)
## ipyrad API location: [assembly].stats_dfs.s7_snps

    var  sum_var   pis  sum_pis
0   305        0  3007        0
1   441      441  2127     2127
2   564     1569  1545     5217
3   649     3516  1125     8592
4   682     6244   906    12216
5   713     9809   680    15616
6   760    14369   532    18808
7   685    19164   404    21636
8   662    24460   329    24268
9   619    30031   246    26482
10  571    35741   215    28632
11  544    41725   180    30612
12  536    48157   159    32520
13  486    54475   121    34093
14  434    60551    75    35143
15  394    66461    73    36238
16  412    73053    53    37086
17  308    78289    46    37868
18  300    83689    27    38354
19  278    88971    25    38829
20  233    93631     9    39009
21  222    98293    15    39324
22  156   101725     4    39412
23  160   105405     5    39527
24  144   108861     3    39599
25  128   112061     0    39599
26  104   114765     2    39651
27   80   116925     0    39651
28   82   119221     0    39651
29   70   121251     1    39680
30   39   122421     0    39680
31   36   123537     0    39680
32   28   124433     0    39680
33   32   125489     0    39680
34   18   126101     0    39680
35   12   126521     0    39680
36   13   126989     0    39680
37    9   127322     0    39680
38    4   127474     0    39680
39    0   127474     0    39680
40    1   127514     0    39680


## Final Sample stats summary

               state  reads_raw  reads_passed_filter  clusters_total  clusters_hidepth  hetero_est  error_est  reads_consens  loci_in_assembly
Prip_M18           7    4702898              4701951          245853             92164    0.013393   0.002648          89162              8869
Prip_M20           7     836782               836611           53508             21909    0.016892   0.003162          21096              4171
UUI0025_Pspha      7    2851139              2841970            9593              3696    0.025689   0.004325           3418               763
UUI0035_Pfulv      7    1473429              1468771           65109             40779    0.010338   0.002103          39741              6372
UUI0036_Pfulv      7    1977019              1970650           73236             41151    0.012763   0.002476          39954              8307
UUI0037_Pfulv      7    4149498              4136530           85819             52822    0.014439   0.002714          50985              8863
UUI0040_Pfulv      7    2888711              2879715           24745             14862    0.016939   0.003396          14289              4293
UUI0042_Pspha      7   10740928             10706654           17227              7052    0.082597   0.008127           6051               906
UUI0046_Pspha      7    2003245              1996701           31143             18119    0.019998   0.003112          17399              3682
UUI0050_Pspha      7    2054464              2048086           15403              8443    0.024784   0.002648           8034              1762
UUI0051_Pripa      7    1128289              1124828           19176             11397    0.018368   0.002535          10966              2112
UUI0054_Pprat      7    1427200              1422425           45275             24075    0.016462   0.002606          23195              5428
UUI0056_Ppull      7    1777457              1771730           12889              5550    0.026496   0.003708           5271              1142
UUI0060_Ppull      7    1562322              1557357           48417             26001    0.015589   0.002988          25011              5583
UUI0062_Pprat      7   16822715             16767093           25290              7191    0.083695   0.008001           6100              1595
UUI0084_Pripa      7    1853632              1847545           14920              7488    0.027718   0.003921           7123              1809
UUI0086_Pripa      7     344951               343857           12162              6643    0.018542   0.003799           6411              1853
UUI0090_Pripa      7     864113               861387           15303              7376    0.024921   0.002946           7046              1790
