# Supplementary material for: Relevance of ddRADseq method for species and population delimitation of closely related and widely distributed wolf spiders (Araneae, Lycosidae)
Source: Sci Rep. 2021 Jan 26;11:2177. doi: 10.1038/s41598-021-81788-2 (PMC7838170; doi:10.1038/s41598-021-81788-2)
Supplement: Supplementary file 2 — Supplementary Information 2. [file 41598_2021_81788_MOESM2_ESM.zip › Supplementary_material_2_ddRADseq_Assembly_summary/STR_Rip_m8c85_stats.txt]

## The number of loci caught by each filter.
## ipyrad API location: [assembly].stats_dfs.s7_filters

                            total_filters  applied_order  retained_loci
total_prefiltered_loci              54818              0          54818
filtered_by_rm_duplicates            3304           3304          51514
filtered_by_max_indels                308            308          51206
filtered_by_max_snps                  505            181          51025
filtered_by_max_shared_het            148             76          50949
filtered_by_min_sample              51462          48398           2551
filtered_by_max_alleles              2768            313           2238
total_filtered_loci                  2238              0           2238


## The number of loci recovered for each Sample.
## ipyrad API location: [assembly].stats_dfs.s7_samples

               sample_coverage
Prip_M18                  2087
Prip_M20                  1239
UUI0025_Pspha              300
UUI0035_Pfulv             1709
UUI0036_Pfulv             2016
UUI0037_Pfulv             2088
UUI0040_Pfulv             1304
UUI0042_Pspha              374
UUI0046_Pspha             1263
UUI0050_Pspha              651
UUI0051_Pripa              759
UUI0054_Pprat             1759
UUI0056_Ppull              473
UUI0060_Ppull             1783
UUI0062_Pprat              654
UUI0084_Pripa              657
UUI0086_Pripa              624
UUI0090_Pripa              706


## The number of loci for which N taxa have data.
## ipyrad API location: [assembly].stats_dfs.s7_loci

    locus_coverage  sum_coverage
1                0             0
2                0             0
3                0             0
4                0             0
5                0             0
6                0             0
7                0             0
8              903           903
9              653          1556
10             375          1931
11             171          2102
12              88          2190
13              30          2220
14               8          2228
15               7          2235
16               1          2236
17               1          2237
18               1          2238


## The distribution of SNPs (var and pis) per locus.
## var = Number of loci with n variable sites (pis + autapomorphies)
## pis = Number of loci with n parsimony informative site (minor allele in >1 sample)
## ipyrad API location: [assembly].stats_dfs.s7_snps

    var  sum_var  pis  sum_pis
0    34        0  243        0
1    48       48  287      287
2    82      212  287      861
3    87      473  232     1557
4    98      865  226     2461
5   121     1470  189     3406
6   121     2196  138     4234
7   126     3078  114     5032
8   119     4030  107     5888
9   113     5047   80     6608
10  118     6227   72     7328
11   79     7096   49     7867
12  108     8392   56     8539
13   88     9536   40     9059
14   91    10810   23     9381
15   91    12175   29     9816
16  107    13887   19    10120
17   69    15060   15    10375
18   70    16320   13    10609
19   56    17384    4    10685
20   59    18564    6    10805
21   56    19740    4    10889
22   37    20554    3    10955
23   42    21520    1    10978
24   41    22504    1    11002
25   27    23179    0    11002
26   21    23725    0    11002
27   21    24292    0    11002
28   27    25048    0    11002
29   19    25599    0    11002
30   20    26199    0    11002
31    9    26478    0    11002
32   11    26830    0    11002
33   11    27193    0    11002
34    4    27329    0    11002
35    1    27364    0    11002
36    3    27472    0    11002
37    3    27583    0    11002


## Final Sample stats summary

               state  reads_raw  reads_passed_filter  clusters_total  clusters_hidepth  hetero_est  error_est  reads_consens  loci_in_assembly
Prip_M18           7    4702898              4701951          245853             92164    0.013393   0.002648          89162              2087
Prip_M20           7     836782               836611           53508             21909    0.016892   0.003162          21096              1239
UUI0025_Pspha      7    2851139              2841970            9593              3696    0.025689   0.004325           3418               300
UUI0035_Pfulv      7    1473429              1468771           65109             40779    0.010338   0.002103          39741              1709
UUI0036_Pfulv      7    1977019              1970650           73236             41151    0.012763   0.002476          39954              2016
UUI0037_Pfulv      7    4149498              4136530           85819             52822    0.014439   0.002714          50985              2088
UUI0040_Pfulv      7    2888711              2879715           24745             14862    0.016939   0.003396          14289              1304
UUI0042_Pspha      7   10740928             10706654           17227              7052    0.082597   0.008127           6051               374
UUI0046_Pspha      7    2003245              1996701           31143             18119    0.019998   0.003112          17399              1263
UUI0050_Pspha      7    2054464              2048086           15403              8443    0.024784   0.002648           8034               651
UUI0051_Pripa      7    1128289              1124828           19176             11397    0.018368   0.002535          10966               759
UUI0054_Pprat      7    1427200              1422425           45275             24075    0.016462   0.002606          23195              1759
UUI0056_Ppull      7    1777457              1771730           12889              5550    0.026496   0.003708           5271               473
UUI0060_Ppull      7    1562322              1557357           48417             26001    0.015589   0.002988          25011              1783
UUI0062_Pprat      7   16822715             16767093           25290              7191    0.083695   0.008001           6100               654
UUI0084_Pripa      7    1853632              1847545           14920              7488    0.027718   0.003921           7123               657
UUI0086_Pripa      7     344951               343857           12162              6643    0.018542   0.003799           6411               624
UUI0090_Pripa      7     864113               861387           15303              7376    0.024921   0.002946           7046               706
