# Supplementary material for: Relevance of ddRADseq method for species and population delimitation of closely related and widely distributed wolf spiders (Araneae, Lycosidae)
Source: Sci Rep. 2021 Jan 26;11:2177. doi: 10.1038/s41598-021-81788-2 (PMC7838170; doi:10.1038/s41598-021-81788-2)
Supplement: Supplementary file 2 — Supplementary Information 2. [file 41598_2021_81788_MOESM2_ESM.zip › Supplementary_material_2_ddRADseq_Assembly_summary/STR_Rip_m9c85_stats.txt]

## The number of loci caught by each filter.
## ipyrad API location: [assembly].stats_dfs.s7_filters

                            total_filters  applied_order  retained_loci
total_prefiltered_loci              54818              0          54818
filtered_by_rm_duplicates            3304           3304          51514
filtered_by_max_indels                203            203          51311
filtered_by_max_snps                  376            133          51178
filtered_by_max_shared_het            136             72          51106
filtered_by_min_sample              52663          49534           1572
filtered_by_max_alleles              2768            233           1339
total_filtered_loci                  1339              0           1339


## The number of loci recovered for each Sample.
## ipyrad API location: [assembly].stats_dfs.s7_samples

               sample_coverage
Prip_M18                  1279
Prip_M20                   810
UUI0025_Pspha              207
UUI0035_Pfulv             1076
UUI0036_Pfulv             1263
UUI0037_Pfulv             1281
UUI0040_Pfulv              857
UUI0042_Pspha              281
UUI0046_Pspha              854
UUI0050_Pspha              439
UUI0051_Pripa              535
UUI0054_Pprat             1119
UUI0056_Ppull              340
UUI0060_Ppull             1124
UUI0062_Pprat              462
UUI0084_Pripa              441
UUI0086_Pripa              414
UUI0090_Pripa              477


## The number of loci for which N taxa have data.
## ipyrad API location: [assembly].stats_dfs.s7_loci

    locus_coverage  sum_coverage
1                0             0
2                0             0
3                0             0
4                0             0
5                0             0
6                0             0
7                0             0
8                0             0
9              656           656
10             376          1032
11             171          1203
12              88          1291
13              30          1321
14               8          1329
15               7          1336
16               1          1337
17               1          1338
18               1          1339


## The distribution of SNPs (var and pis) per locus.
## var = Number of loci with n variable sites (pis + autapomorphies)
## pis = Number of loci with n parsimony informative site (minor allele in >1 sample)
## ipyrad API location: [assembly].stats_dfs.s7_snps

    var  sum_var  pis  sum_pis
0    25        0  140        0
1    27       27  155      155
2    52      131  168      491
3    55      296  133      890
4    56      520  139     1446
5    65      845  121     2051
6    67     1247   89     2585
7    77     1786   76     3117
8    67     2322   60     3597
9    66     2916   50     4047
10   69     3606   40     4447
11   47     4123   37     4854
12   62     4867   30     5214
13   49     5504   29     5591
14   56     6288   12     5759
15   53     7083   21     6074
16   55     7963   11     6250
17   47     8762    9     6403
18   36     9410    7     6529
19   37    10113    4     6605
20   37    10853    6     6725
21   38    11651    1     6746
22   23    12157    1     6768
23   28    12801    0     6768
24   25    13401    0     6768
25   18    13851    0     6768
26   19    14345    0     6768
27   11    14642    0     6768
28   20    15202    0     6768
29    9    15463    0     6768
30   12    15823    0     6768
31    5    15978    0     6768
32    9    16266    0     6768
33    7    16497    0     6768
34    3    16599    0     6768
35    1    16634    0     6768
36    3    16742    0     6768
37    2    16816    0     6768
38    0    16816    0     6768
39    1    16855    0     6768


## Final Sample stats summary

               state  reads_raw  reads_passed_filter  clusters_total  clusters_hidepth  hetero_est  error_est  reads_consens  loci_in_assembly
Prip_M18           7    4702898              4701951          245853             92164    0.013393   0.002648          89162              1279
Prip_M20           7     836782               836611           53508             21909    0.016892   0.003162          21096               810
UUI0025_Pspha      7    2851139              2841970            9593              3696    0.025689   0.004325           3418               207
UUI0035_Pfulv      7    1473429              1468771           65109             40779    0.010338   0.002103          39741              1076
UUI0036_Pfulv      7    1977019              1970650           73236             41151    0.012763   0.002476          39954              1263
UUI0037_Pfulv      7    4149498              4136530           85819             52822    0.014439   0.002714          50985              1281
UUI0040_Pfulv      7    2888711              2879715           24745             14862    0.016939   0.003396          14289               857
UUI0042_Pspha      7   10740928             10706654           17227              7052    0.082597   0.008127           6051               281
UUI0046_Pspha      7    2003245              1996701           31143             18119    0.019998   0.003112          17399               854
UUI0050_Pspha      7    2054464              2048086           15403              8443    0.024784   0.002648           8034               439
UUI0051_Pripa      7    1128289              1124828           19176             11397    0.018368   0.002535          10966               535
UUI0054_Pprat      7    1427200              1422425           45275             24075    0.016462   0.002606          23195              1119
UUI0056_Ppull      7    1777457              1771730           12889              5550    0.026496   0.003708           5271               340
UUI0060_Ppull      7    1562322              1557357           48417             26001    0.015589   0.002988          25011              1124
UUI0062_Pprat      7   16822715             16767093           25290              7191    0.083695   0.008001           6100               462
UUI0084_Pripa      7    1853632              1847545           14920              7488    0.027718   0.003921           7123               441
UUI0086_Pripa      7     344951               343857           12162              6643    0.018542   0.003799           6411               414
UUI0090_Pripa      7     864113               861387           15303              7376    0.024921   0.002946           7046               477
