# Supplementary material for: Relevance of ddRADseq method for species and population delimitation of closely related and widely distributed wolf spiders (Araneae, Lycosidae)
Source: Sci Rep. 2021 Jan 26;11:2177. doi: 10.1038/s41598-021-81788-2 (PMC7838170; doi:10.1038/s41598-021-81788-2)
Supplement: Supplementary file 2 — Supplementary Information 2. [file 41598_2021_81788_MOESM2_ESM.zip › Supplementary_material_2_ddRADseq_Assembly_summary/STR_riparia_m6c85_stats.txt]

## The number of loci caught by each filter.
## ipyrad API location: [assembly].stats_dfs.s7_filters

                            total_filters  applied_order  retained_loci
total_prefiltered_loci              54818              0          54818
filtered_by_rm_duplicates            3304           3304          51514
filtered_by_max_indels                587            587          50927
filtered_by_max_snps                  851            306          50621
filtered_by_max_shared_het            191             99          50522
filtered_by_min_sample              47443          44562           5960
filtered_by_max_alleles              2768            529           5431
total_filtered_loci                  5431              0           5431


## The number of loci recovered for each Sample.
## ipyrad API location: [assembly].stats_dfs.s7_samples

               sample_coverage
Prip_M18                  4722
Prip_M20                  2437
UUI0025_Pspha              503
UUI0035_Pfulv             3551
UUI0036_Pfulv             4471
UUI0037_Pfulv             4725
UUI0040_Pfulv             2584
UUI0042_Pspha              617
UUI0046_Pspha             2336
UUI0050_Pspha             1166
UUI0051_Pripa             1366
UUI0054_Pprat             3474
UUI0056_Ppull              763
UUI0060_Ppull             3539
UUI0062_Pprat             1104
UUI0084_Pripa             1184
UUI0086_Pripa             1176
UUI0090_Pripa             1220


## The number of loci for which N taxa have data.
## ipyrad API location: [assembly].stats_dfs.s7_loci

    locus_coverage  sum_coverage
1                0             0
2                0             0
3                0             0
4                0             0
5                0             0
6             1853          1853
7             1344          3197
8              900          4097
9              653          4750
10             374          5124
11             171          5295
12              88          5383
13              30          5413
14               8          5421
15               7          5428
16               1          5429
17               1          5430
18               1          5431


## The distribution of SNPs (var and pis) per locus.
## var = Number of loci with n variable sites (pis + autapomorphies)
## pis = Number of loci with n parsimony informative site (minor allele in >1 sample)
## ipyrad API location: [assembly].stats_dfs.s7_snps

    var  sum_var  pis  sum_pis
0    91        0  750        0
1   152      152  799      799
2   203      558  733     2265
3   245     1293  558     3939
4   243     2265  500     5939
5   287     3700  414     8009
6   286     5416  313     9887
7   286     7418  275    11812
8   290     9738  219    13564
9   271    12177  160    15004
10  263    14807  145    16454
11  251    17568  119    17763
12  279    20916  115    19143
13  231    23919   80    20183
14  207    26817   50    20883
15  218    30087   55    21708
16  220    33607   42    22380
17  174    36565   33    22941
18  156    39373   21    23319
19  154    42299   19    23680
20  130    44899    7    23820
21  121    47440   11    24051
22   85    49310    4    24139
23   96    51518    4    24231
24   86    53582    3    24303
25   81    55607    0    24303
26   55    57037    2    24355
27   48    58333    0    24355
28   50    59733    0    24355
29   48    61125    0    24355
30   29    61995    0    24355
31   21    62646    0    24355
32   24    63414    0    24355
33   21    64107    0    24355
34    7    64345    0    24355
35    7    64590    0    24355
36    9    64914    0    24355
37    4    65062    0    24355
38    2    65138    0    24355


## Final Sample stats summary

               state  reads_raw  reads_passed_filter  clusters_total  clusters_hidepth  hetero_est  error_est  reads_consens  loci_in_assembly
Prip_M18           7    4702898              4701951          245853             92164    0.013393   0.002648          89162              4722
Prip_M20           7     836782               836611           53508             21909    0.016892   0.003162          21096              2437
UUI0025_Pspha      7    2851139              2841970            9593              3696    0.025689   0.004325           3418               503
UUI0035_Pfulv      7    1473429              1468771           65109             40779    0.010338   0.002103          39741              3551
UUI0036_Pfulv      7    1977019              1970650           73236             41151    0.012763   0.002476          39954              4471
UUI0037_Pfulv      7    4149498              4136530           85819             52822    0.014439   0.002714          50985              4725
UUI0040_Pfulv      7    2888711              2879715           24745             14862    0.016939   0.003396          14289              2584
UUI0042_Pspha      7   10740928             10706654           17227              7052    0.082597   0.008127           6051               617
UUI0046_Pspha      7    2003245              1996701           31143             18119    0.019998   0.003112          17399              2336
UUI0050_Pspha      7    2054464              2048086           15403              8443    0.024784   0.002648           8034              1166
UUI0051_Pripa      7    1128289              1124828           19176             11397    0.018368   0.002535          10966              1366
UUI0054_Pprat      7    1427200              1422425           45275             24075    0.016462   0.002606          23195              3474
UUI0056_Ppull      7    1777457              1771730           12889              5550    0.026496   0.003708           5271               763
UUI0060_Ppull      7    1562322              1557357           48417             26001    0.015589   0.002988          25011              3539
UUI0062_Pprat      7   16822715             16767093           25290              7191    0.083695   0.008001           6100              1104
UUI0084_Pripa      7    1853632              1847545           14920              7488    0.027718   0.003921           7123              1184
UUI0086_Pripa      7     344951               343857           12162              6643    0.018542   0.003799           6411              1176
UUI0090_Pripa      7     864113               861387           15303              7376    0.024921   0.002946           7046              1220
