# Supplementary material for: Relevance of ddRADseq method for species and population delimitation of closely related and widely distributed wolf spiders (Araneae, Lycosidae)
Source: Sci Rep. 2021 Jan 26;11:2177. doi: 10.1038/s41598-021-81788-2 (PMC7838170; doi:10.1038/s41598-021-81788-2)
Supplement: Supplementary file 4 — Supplementary Information 4. [file 41598_2021_81788_MOESM4_ESM.zip]

Archive with 2 entries (2 files):
- Supplementary_material_4_BOLD_ID_Trees/Palustris_BOLD_ID_Tree.pdf
- Supplementary_material_4_BOLD_ID_Trees/Riparia_BOLD_ID_Tree.pdf
